# Supplementary material for: Proteomic and metabolomic insights into oxidative stress response activation in mouse embryos generated by in vitro fertilization
Source: Hum Reprod Open. 2025 Apr 28;2025(2):hoaf022. doi: 10.1093/hropen/hoaf022 (PMC12101870; doi:10.1093/hropen/hoaf022)
Supplement: hoaf022_Supplementary_Data [file hoaf022_supplementary_data.zip]

Archive with 9 entries (9 files):
- Supplementary File S1  Proteomics in IVF_5% vs FB.xlsx
- Supplementary File S2  Proteomics in IVF_20% vs FB.xlsx
- Supplementary File S3  Proteomics in IVF_5% vs IVF_20%.xlsx
- Supplementary File S4  Metabolomics in IVF_5% vs FB.xlsx
- Supplementary File S5  Metabolomics in IVF_20% vs FB.xlsx
- Supplementary File S6 Metabolomics in IVF_20% vs. IVF_5%.xlsx
- Supplementary_figure_1_metabolite&amino_acids_032425.tif
- Supplementary_figure_2_ROS&lipid_peroxidation_032425.tif
- Supplementary_File_Legends_041525.docx
