# Supplementary material for: Proteomic and metabolomic insights into oxidative stress response activation in mouse embryos generated by in vitro fertilization
Source: Hum Reprod Open. 2025 Apr 28;2025(2):hoaf022. doi: 10.1093/hropen/hoaf022 (PMC12101870; doi:10.1093/hropen/hoaf022)
Supplement: hoaf022_Supplementary_Data [file hoaf022_supplementary_data.zip › Supplementary File S1 Proteomics in IVF_5% vs FB.xlsx]

## Sheet: A. 426 Prot  logFC>1 p_adj<0.05
Protein	Gene	Protein_Name	Entrez_ID	log2_FC	p-value	adjusted p-value
P02798	Mt2	metallothionein 2	17750	7.85957	0.000814186	0.0137741
Q62433	Ndrg1	N-myc downstream regulated gene 1	17988	6.04011	2.66866e-07	0.00024973
P00329	Adh1	alcohol dehydrogenase 1 (class I)	11522	5.75345	7.42525e-05	0.0037465
P16045	Lgals1	lectin, galactose binding, soluble 1	16852	5.55354	7.79933e-06	0.00112154
P02469	Lamb1	laminin B1	16777	5.34238	9.4119e-06	0.00124989
P26041	Msn	moesin	17698	4.97728	1.95932e-05	0.00176094
P09602	Hmgn2	high mobility group nucleosomal binding domain 2	15331	4.93198	0.0072414	0.0460758
P24452	P24452			4.80622	0.000548102	0.0105795
Q08093	Cnn2	calponin 2	12798	4.80518	0.00185678	0.0214836
Q62523	Zyx	zyxin	22793	4.76612	7.34261e-07	0.000422347
P56677	St14	suppression of tumorigenicity 14 (colon carcinoma)	19143	4.64356	0.00100222	0.0155804
Q9CWS0	Ddah1	dimethylarginine dimethylaminohydrolase 1	69219	4.41077	5.05753e-05	0.00296846
P16406	Enpep	glutamyl aminopeptidase	13809	4.39786	4.0172e-05	0.00262579
Q9DCV7	Krt7	keratin 7	110310	4.38761	0.00175168	0.0209038
Q3UZ39	Lrrfip1	leucine rich repeat (in FLII) interacting protein 1	16978	4.32969	0.000913405	0.0146298
Q91YD9	Wasl	WASP like actin nucleation promoting factor	73178	4.28655	0.00178596	0.0210687
Q9D1Q6	Erp44	endoplasmic reticulum protein 44	76299	4.22142	0.000176235	0.00586111
P70441	Slc9a3r1	solute carrier family 9 (sodium/hydrogen exchanger), member 3 regulator 1	26941	4.18224	3.61112e-06	0.000944144
Q7TNG5	Eml2	echinoderm microtubule associated protein like 2	72205	4.08406	0.000803063	0.0136663
Q9ERG0	Lima1	LIM domain and actin binding 1	65970	4.07958	1.0464e-05	0.00130846
Q9QZQ8	Macroh2a1	macroH2A.1 histone	26914	4.05952	5.06138e-06	0.000983814
P43277	H1f3	H1.3 linker histone, cluster member	14957	3.88939	9.39717e-05	0.00428988
Q9JKF1	Iqgap1	IQ motif containing GTPase activating protein 1	29875	3.86356	6.68934e-05	0.00349792
Q9D8Y0	Q9D8Y0			3.81733	0.000154933	0.00571265
Q6P8X1	Snx6	sorting nexin 6	72183	3.81064	7.37806e-05	0.0037465
Q9CZN7	Shmt2	serine hydroxymethyltransferase 2 (mitochondrial)	108037	3.75396	0.00210099	0.0227921
P11404	Fabp3	fatty acid binding protein 3, muscle and heart	14077	3.71275	0.00109181	0.0165317
P39749	P39749			3.69587	0.00658504	0.043537
P97314	Csrp2	cysteine and glycine-rich protein 2	13008	3.60292	0.00381928	0.0318384
P54103	Dnajc2	DnaJ heat shock protein family (Hsp40) member C2	22791	3.49145	0.000196295	0.0059359
O70305	Atxn2	ataxin 2	20239	3.48751	0.00184146	0.0214414
Q9DBG7	Srpr	signal recognition particle receptor ('docking protein')	67398	3.47419	0.000689246	0.0124671
Q91YR9	Ptgr1	prostaglandin reductase 1	67103	3.42613	5.47324e-06	0.000983814
P51569	P51569			3.42584	9.04406e-05	0.00425462
P05784	Krt18	keratin 18	16668	3.38489	5.32821e-06	0.000983814
P63260	Actg1	actin, gamma, cytoplasmic 1	11465	3.37056	0.000350558	0.00800161
Q9QXS1	Plec	plectin	18810	3.35785	1.71022e-05	0.00173218
Q8R3B1	Plcd1	phospholipase C, delta 1	18799	3.34535	0.00145943	0.0194546
P25976	P25976			3.30577	0.0022453	0.0236732
Q9JHJ0	Tmod3	tropomodulin 3	50875	3.28809	6.00467e-06	0.00100592
O55111	Dsg2	desmoglein 2	13511	3.27869	0.000179641	0.00586111
Q8BHG9	Cggbp1	CGG triplet repeat binding protein 1	106143	3.27707	0.00411469	0.033429
P06151	Ldha	lactate dehydrogenase A	16828	3.2641	0.000894427	0.0145332
Q9JIW9	Ralb	v-ral simian leukemia viral oncogene B	64143	3.26117	0.00319646	0.0283735
P30275	Ckmt1	creatine kinase, mitochondrial 1, ubiquitous	12716	3.23655	4.74022e-06	0.000983814
A2BH40	Arid1a	AT rich interactive domain 1A (SWI-like)	93760	3.21697	0.00164211	0.0205017
Q810Q5	AA467197	expressed sequence AA467197	433470	3.21409	0.000241904	0.00650201
P26039	Tln1	talin 1	21894	3.20215	3.47651e-05	0.00232522
Q569Z6	Thrap3	thyroid hormone receptor associated protein 3	230753	3.19396	2.78223e-05	0.00220693
Q9WUM5	Suclg1	succinate-CoA ligase, GDP-forming, alpha subunit	56451	3.16764	0.0080298	0.0494512
Q925B0	Pawr	PRKC, apoptosis, WT1, regulator	114774	3.16609	0.00200416	0.022341
Q3UKJ7	Smu1	smu-1 suppressor of mec-8 and unc-52 homolog (C. elegans)	74255	3.16428	0.00318634	0.0283712
Q6IRU2	Tpm4	tropomyosin 4	326618	3.15739	0.000838735	0.0141064
P11679	Krt8	keratin 8	16691	3.15057	1.69444e-06	0.000790759
Q61879	Myh10	myosin, heavy polypeptide 10, non-muscle	77579	3.11734	3.33889e-06	0.000944144
Q9CWK8	Snx2	sorting nexin 2	67804	3.10263	2.44554e-05	0.00206864
Q9DCE5	Pak1ip1	PAK1 interacting protein 1	68083	3.08543	0.000238068	0.00646827
O09167	O09167			3.05875	0.00128562	0.018438
Q9CQJ4	Rnf2	ring finger protein 2	19821	3.04743	0.000228477	0.00646827
Q3U319	Rnf40	ring finger protein 40	233900	3.02035	0.00712982	0.0456689
Q923D5	Wbp11	WW domain binding protein 11	60321	2.99373	0.00130941	0.0186048
Q61191	Hcfc1	host cell factor C1	15161	2.96796	0.000171226	0.00586111
Q9WVA4	Tagln2	transgelin 2	21346	2.96791	0.00109215	0.0165317
P63168	Dynll1	dynein light chain LC8-type 1	56455	2.94325	0.00352983	0.0302136
Q9D1L0	Chchd2	coiled-coil-helix-coiled-coil-helix domain containing 2	14004	2.94036	6.29577e-06	0.00100592
O88532	Zfr	zinc finger RNA binding protein	22763	2.93593	4.7264e-06	0.000983814
Q7M6Y3	Picalm	phosphatidylinositol binding clathrin assembly protein	233489	2.91848	0.00032757	0.00783588
P97376	Frg1	FSHD region gene 1	14300	2.914	0.00506871	0.0375711
Q8CI51	Pdlim5	PDZ and LIM domain 5	56376	2.90992	0.00604049	0.0412208
Q9Z277	Baz1b	bromodomain adjacent to zinc finger domain, 1B	22385	2.8953	0.00169986	0.0206279
Q91YK2	Rrp1b	ribosomal RNA processing 1B	72462	2.86149	0.000945628	0.014943
Q9Z130	Q9Z130			2.85305	0.00331673	0.029082
E9Q557	Dsp	desmoplakin	109620	2.85279	1.11758e-05	0.00133923
P62862	P62862			2.84128	0.00555489	0.0395442
Q3U7R1	Esyt1	extended synaptotagmin-like protein 1	23943	2.83635	0.00534658	0.0390808
Q99LC2	Cstf1	cleavage stimulation factor, 3' pre-RNA, subunit 1	67337	2.81869	0.000334567	0.00783588
P62627	Dynlrb1	dynein light chain roadblock-type 1	67068	2.80899	0.000189268	0.00586111
Q9JHS9	Cwc15	CWC15 spliceosome-associated protein	66070	2.79782	0.00164365	0.0205017
Q8BK58	Hspbap1	Hspb associated protein 1	66667	2.79583	0.00726506	0.0461243
Q91YW3	Dnajc3	DnaJ heat shock protein family (Hsp40) member C3	100037258	2.79572	0.00666782	0.0439831
Q9DBR7	Ppp1r12a	protein phosphatase 1, regulatory subunit 12A	17931	2.78416	0.000170733	0.00586111
Q8BG81	Poldip3	polymerase (DNA-directed), delta interacting protein 3	73826	2.76523	0.000115698	0.00482243
P17710	Hk1	hexokinase 1	15275	2.75975	0.00451355	0.0347085
Q9CPW4	Arpc5	actin related protein 2/3 complex, subunit 5	67771	2.73465	0.00598209	0.0410609
P61514	Rpl37a	ribosomal protein L37a	19981	2.71673	0.000433359	0.00913672
O08795	Prkcsh	protein kinase C substrate 80K-H	19089	2.71257	0.000234108	0.00646827
Q60648	Gm2a	GM2 ganglioside activator protein	14667	2.70776	0.0030474	0.0279118
Q04736	Yes1	YES proto-oncogene 1, Src family tyrosine kinase	22612	2.7071	0.000110269	0.00473336
Q6P5D8	Smchd1	SMC hinge domain containing 1	74355	2.69151	0.0024437	0.02466
P37913	Lig1	ligase I, DNA, ATP-dependent	16881	2.68811	0.00408539	0.0333795
Q6Y7W8	Gigyf2	GRB10 interacting GYF protein 2	227331	2.673	0.00256885	0.025564
Q6ZPY7	Q6ZPY7			2.67147	0.00433918	0.0340969
Q8VD75	Hip1	huntingtin interacting protein 1	215114	2.66972	0.00593911	0.0410609
Q9DBR3	Armc8	armadillo repeat containing 8	74125	2.66586	0.00431755	0.0340969
Q8C156	Ncaph	non-SMC condensin I complex, subunit H	215387	2.66124	0.000920065	0.0146298
P32921	Wars	tryptophanyl-tRNA synthetase	22375	2.62463	0.000235819	0.00646827
P43274	H1f4	H1.4 linker histone, cluster member	50709	2.62156	0.000476106	0.00967755
P21107	Tpm3	tropomyosin 3, gamma	59069	2.61317	0.00115933	0.017234
Q5QNS5	Havcr1	hepatitis A virus cellular receptor 1	171283	2.60977	0.00335159	0.0292594
Q8K0D5	Gfm1	G elongation factor, mitochondrial 1	28030	2.60152	0.00134757	0.0186048
E9PVX6	Mki67	antigen identified by monoclonal antibody Ki 67	17345	2.57986	0.000569077	0.0108388
Q9JLQ0	Cd2ap	CD2-associated protein	12488	2.57828	3.34313e-05	0.00228925
P33174	Kif4	kinesin family member 4	16571	2.57041	0.00586644	0.040852
Q8BIQ5	Cstf2	cleavage stimulation factor, 3' pre-RNA subunit 2	108062	2.55945	0.00303348	0.0278731
Q08288	Lyar	Ly1 antibody reactive clone	17089	2.55365	0.000258184	0.00666809
Q8BK08	Tmem11	transmembrane protein 11	216821	2.54491	0.000879688	0.0143925
Q9CR98	Fam136a	family with sequence similarity 136, member A	66488	2.54384	0.00479627	0.0362049
Q99JT9	Adi1	acireductone dioxygenase 1	104923	2.53835	0.00260864	0.0257816
Q8R3Q6	Ccdc58	coiled-coil domain containing 58	381045	2.52836	0.00248808	0.02502
Q61207	Psap	prosaposin	19156	2.52568	0.000245244	0.00653076
Q0VGB7	Ppp4r2	protein phosphatase 4, regulatory subunit 2	232314	2.52504	0.000680853	0.0123932
Q9QYB1	Clic4	chloride intracellular channel 4 (mitochondrial)	29876	2.5108	0.00125748	0.018438
P48678	Lmna	lamin A	16905	2.49789	3.28302e-05	0.00228925
Q5XG71	Q5XG71			2.48623	0.0016467	0.0205017
P17427	Ap2a2	adaptor-related protein complex 2, alpha 2 subunit	11772	2.48466	0.00654814	0.0433928
P48725	Pcnt	pericentrin (kendrin)	18541	2.48006	0.000796294	0.0136663
Q9D1J3	Sarnp	SAP domain containing ribonucleoprotein	66118	2.47951	0.00118008	0.0174046
Q61792	Lasp1	LIM and SH3 protein 1	16796	2.47362	0.00152024	0.019814
Q61211	Eif2d	eukaryotic translation initiation factor 2D	16865	2.47232	0.000489921	0.00985323
P70290	Mpp1	membrane protein, palmitoylated	17524	2.46461	0.00324599	0.0287245
Q922Y1	Ubxn1	UBX domain protein 1	225896	2.46403	1.80687e-05	0.00173218
G5E870	Trip12	thyroid hormone receptor interactor 12	14897	2.44324	0.0017354	0.0207959
Q9D0S9	Hint2	histidine triad nucleotide binding protein 2	68917	2.43425	0.00164072	0.0205017
Q8QZV7	Ints13	integrator complex subunit 13	71177	2.43292	0.000727371	0.0129131
Q3UW53	Niban1	niban apoptosis regulator 1	63913	2.43007	0.00423817	0.0337645
Q3TW96	Uap1l1	UDP-N-acteylglucosamine pyrophosphorylase 1-like 1	227620	2.41828	0.00213964	0.0229325
Q8BWT1	Acaa2	acetyl-Coenzyme A acyltransferase 2 (mitochondrial 3-oxoacyl-Coenzyme A thiolase)	52538	2.4113	0.0049142	0.0366146
P35922	P35922			2.40044	0.000494873	0.00988372
Q8BFR4	Gns	glucosamine (N-acetyl)-6-sulfatase	75612	2.39869	0.000133171	0.00517567
P05201	Got1	glutamic-oxaloacetic transaminase 1, soluble	14718	2.39626	0.0047765	0.0361506
Q99PL5	Rrbp1	ribosome binding protein 1	81910	2.39445	0.000786543	0.0136663
P07356	Anxa2	annexin A2	12306	2.3795	2.83924e-05	0.00220693
Q9DC51	Gnai3	guanine nucleotide binding protein (G protein), alpha inhibiting 3	14679	2.37526	0.00613253	0.0414018
P09055	Itgb1	integrin beta 1 (fibronectin receptor beta)	16412	2.35873	2.00521e-06	0.000790759
Q810V0	Mphosph10	M-phase phosphoprotein 10 (U3 small nucleolar ribonucleoprotein)	67973	2.35391	0.000578376	0.0109435
Q8VI36	Pxn	paxillin	19303	2.35271	0.00201525	0.0223779
P70318	Tial1	Tia1 cytotoxic granule-associated RNA binding protein-like 1	21843	2.34617	0.000136306	0.00522688
Q3UH66	Wnk2	WNK lysine deficient protein kinase 2	75607	2.34308	0.000337847	0.00783588
P14094	Atp1b1	ATPase, Na+/K+ transporting, beta 1 polypeptide	11931	2.33483	0.00465774	0.0355323
Q62422	Ostf1	osteoclast stimulating factor 1	20409	2.32606	0.0054012	0.0392269
Q9CW03	Smc3	structural maintenance of chromosomes 3	13006	2.32111	4.57785e-05	0.00292576
Q3TCN2	Plbd2	phospholipase B domain containing 2	71772	2.30929	0.00761938	0.0475343
P97315	Csrp1	cysteine and glycine-rich protein 1	13007	2.30775	0.000518189	0.0101382
Q8BI84	Mia3	melanoma inhibitory activity 3	338366	2.30598	0.00736356	0.0465442
P61759	Vbp1	von Hippel-Lindau binding protein 1	22327	2.29874	5.74275e-05	0.00320808
P50431	Shmt1	serine hydroxymethyltransferase 1 (soluble)	20425	2.27987	0.00115088	0.017234
Q9CXT8	Pmpcb	peptidase (mitochondrial processing) beta	73078	2.27374	0.00459958	0.0352757
Q8JZX4	Rbm17	RNA binding motif protein 17	76938	2.26715	0.00327469	0.0288896
Q60716	P4ha2	procollagen-proline, 2-oxoglutarate 4-dioxygenase (proline 4-hydroxylase), alpha II polypeptide	18452	2.26247	0.000182294	0.00586111
Q8CGC6	Rbm28	RNA binding motif protein 28	68272	2.25693	0.00273702	0.0263267
Q9QYS9	Qk	quaking, KH domain containing RNA binding	19317	2.24841	0.00214494	0.0229325
Q8BTM8	Flna	filamin, alpha	192176	2.24759	2.18138e-05	0.0019011
Q5SSZ5	Tns3	tensin 3	319939	2.24106	0.00627498	0.0420672
Q62241	Snrpc	U1 small nuclear ribonucleoprotein C	20630	2.22684	0.00200066	0.022341
P70460	Vasp	vasodilator-stimulated phosphoprotein	22323	2.21743	0.00186749	0.0214836
Q99JI6	Rap1b	RAS related protein 1b	215449	2.21233	0.0057446	0.0404938
Q9WVK4	Ehd1	EH-domain containing 1	13660	2.21157	0.000316878	0.00769547
Q9D0R2	Tars	threonyl-tRNA synthetase	110960	2.1881	0.000290106	0.00731881
O35326	Srsf5	serine and arginine-rich splicing factor 5	20384	2.18427	0.00805896	0.0495247
Q8CJG0	Ago2	argonaute RISC catalytic subunit 2	239528	2.18001	0.00450844	0.0347085
Q7TT50	Cdc42bpb	CDC42 binding protein kinase beta	217866	2.16435	0.00178075	0.0210687
Q9CZ91	Srfbp1	serum response factor binding protein 1	67222	2.16071	0.00211782	0.0228121
Q6NZF1	Zc3h11a	zinc finger CCCH type containing 11A	70579	2.15842	0.00308799	0.0279456
P52431	Pold1	polymerase (DNA directed), delta 1, catalytic subunit	18971	2.15114	0.00162398	0.0205017
P21619	Lmnb2	lamin B2	16907	2.14644	0.0032985	0.0290106
Q8BGC0	Htatsf1	HIV TAT specific factor 1	72459	2.1415	0.00147396	0.019535
Q9WV80	Snx1	sorting nexin 1	56440	2.13353	0.00421479	0.0336715
Q60854	Serpinb6a	serine (or cysteine) peptidase inhibitor, clade B, member 6a	20719	2.1167	0.00489777	0.036587
E9Q7G0	Numa1	nuclear mitotic apparatus protein 1	101706	2.11491	0.000256007	0.00666809
Q62093	Srsf2	serine and arginine-rich splicing factor 2	20382	2.10904	0.00267226	0.0261648
Q8K3Z9	Pom121	nuclear pore membrane protein 121	107939	2.10737	0.00384215	0.0318445
Q8VDD5	Myh9	myosin, heavy polypeptide 9, non-muscle	17886	2.10088	9.56101e-06	0.00124989
Q8CCJ3	Ufl1	UFM1 specific ligase 1	67490	2.0946	0.00750098	0.0469996
Q9CRC8	Lrrc40	leucine rich repeat containing 40	67144	2.09245	0.00295768	0.0275419
P84099	Rpl19	ribosomal protein L19	19921	2.08917	0.0020746	0.0227731
Q9D8U8	Snx5	sorting nexin 5	69178	2.08418	0.000477821	0.00967755
Q6J1H4	Utf1	undifferentiated embryonic cell transcription factor 1	22286	2.08175	0.00581057	0.0406312
Q7TPV4	Mybbp1a	MYB binding protein (P160) 1a	18432	2.07297	0.000207976	0.00610346
P97792	Cxadr	coxsackie virus and adenovirus receptor	13052	2.06109	0.00433687	0.0340969
P17751	Tpi1	triosephosphate isomerase 1	21991	2.05444	0.000102783	0.00454776
Q9JHR7	Q9JHR7			2.02063	0.00315937	0.0282184
P59242	P59242			2.00867	0.0033573	0.0292594
Q8BJW6	Eif2a	eukaryotic translation initiation factor 2A	229317	2.0081	0.000163454	0.00580362
Q8JZN5	Acad9	acyl-Coenzyme A dehydrogenase family, member 9	229211	1.99757	0.00237784	0.0244171
O70152	Dpm1	dolichol-phosphate (beta-D) mannosyltransferase 1	13480	1.96468	0.00549906	0.0394397
P84104	Srsf3	serine and arginine-rich splicing factor 3	20383	1.95926	5.73281e-05	0.00320808
Q78PY7	Snd1	staphylococcal nuclease and tudor domain containing 1	56463	1.95743	0.00673446	0.0442397
Q91YU8	Ppan	peter pan homolog	235036	1.95262	0.00146113	0.0194546
P16460	Ass1	argininosuccinate synthetase 1	11898	1.9498	0.00549537	0.0394397
Q62446	Fkbp3	FK506 binding protein 3	30795	1.93749	0.00607705	0.0412208
P10518	Alad	aminolevulinate, delta-, dehydratase	17025	1.93509	0.00645133	0.0429491
Q9R190	Mta2	metastasis-associated gene family, member 2	23942	1.9349	0.00442657	0.0345415
Q60668	Hnrnpd	heterogeneous nuclear ribonucleoprotein D	11991	1.92848	0.00209709	0.0227921
Q61937	Npm1	nucleophosmin 1	18148	1.92128	0.000999994	0.0155804
P39447	Tjp1	tight junction protein 1	21872	1.91811	1.58886e-05	0.00169243
Q3THE2	Myl12b	myosin, light chain 12B, regulatory	67938	1.90781	2.96827e-05	0.00223746
E9Q6J5	Bod1l	biorientation of chromosomes in cell division 1-like	665775	1.90148	0.000392974	0.00862012
Q8R2Q8	Bst2	bone marrow stromal cell antigen 2	69550	1.89731	0.000857111	0.0142488
P04184	Tk1	thymidine kinase 1	21877	1.89564	0.00383202	0.0318445
Q8BX22	Sall4	spalt like transcription factor 4	99377	1.89424	0.000296074	0.00740441
Q8BGQ7	Aars	alanyl-tRNA synthetase	234734	1.89383	0.00141753	0.0190505
P40124	Cap1	CAP, adenylate cyclase-associated protein 1 (yeast)	12331	1.89336	0.000420737	0.00896326
P98078	Dab2	disabled 2, mitogen-responsive phosphoprotein	13132	1.89073	0.00224714	0.0236732
Q9EP69	Sacm1l	SAC1 suppressor of actin mutations 1-like (yeast)	83493	1.88046	0.00152256	0.019814
Q9Z0U1	Tjp2	tight junction protein 2	21873	1.87932	0.000733119	0.0129353
P08003	Pdia4	protein disulfide isomerase associated 4	12304	1.87669	0.00072093	0.0128782
Q60596	Xrcc1	X-ray repair complementing defective repair in Chinese hamster cells 1	22594	1.87075	0.00444669	0.0345415
P03975	P03975			1.87032	0.0074111	0.0467419
Q9CQU0	Txndc12	thioredoxin domain containing 12 (endoplasmic reticulum)	66073	1.86597	0.00369172	0.031136
Q9R020	Zranb2	zinc finger, RAN-binding domain containing 2	53861	1.86403	0.0041321	0.0334758
Q8K4Z5	Sf3a1	splicing factor 3a, subunit 1	67465	1.86019	0.0029687	0.0275419
Q9DAW9	Cnn3	calponin 3, acidic	71994	1.85916	0.000365652	0.00815205
Q68FL6	Mars1	methionine-tRNA synthetase 1	216443	1.84797	0.000401116	0.00862012
Q3V1H1	Ckap2	cytoskeleton associated protein 2	80986	1.84509	0.000233744	0.00646827
Q64727	Vcl	vinculin	22330	1.8427	0.00141629	0.0190505
Q8C2Q3	Rbm14	RNA binding motif protein 14	56275	1.83045	0.000377319	0.00834745
Q3TIV5	Zc3h15	zinc finger CCCH-type containing 15	69082	1.82483	0.00775785	0.0480976
Q8R4R6	Nup35	nucleoporin 35	69482	1.8171	0.00356809	0.0304505
Q3THK3	Gtf2f1	general transcription factor IIF, polypeptide 1	98053	1.81415	0.00134998	0.0186048
Q9CQM5	Txndc17	thioredoxin domain containing 17	52700	1.81074	0.00546197	0.03937
Q93092	Taldo1	transaldolase 1	21351	1.81022	0.00704287	0.045317
Q9CZ28	Snf8	SNF8, ESCRT-II complex subunit, homolog (S. cerevisiae)	27681	1.79905	0.00116252	0.017234
Q5FWK3	Arhgap1	Rho GTPase activating protein 1	228359	1.79893	0.00360124	0.0305521
Q80WJ7	Mtdh	metadherin	67154	1.77326	0.000631396	0.0116618
Q06185	Atp5k	ATP synthase, H+ transporting, mitochondrial F1F0 complex, subunit E	11958	1.764	0.000169446	0.00586111
P15105	Glul	glutamate-ammonia ligase (glutamine synthetase)	14645	1.75246	0.00235419	0.0244171
Q8BMJ2	Lars	leucyl-tRNA synthetase	107045	1.75179	0.00404666	0.0331572
Q71FD7	Fblim1	filamin binding LIM protein 1	74202	1.75157	0.000303008	0.00751252
Q640M1	Utp14a	UTP14A small subunit processome component	72554	1.75141	0.00511025	0.0377817
Q923D4	Sf3b5	splicing factor 3b, subunit 5	66125	1.74426	0.00487223	0.0365548
P62874	Gnb1	guanine nucleotide binding protein (G protein), beta 1	14688	1.72885	0.00150288	0.0197364
P09803	Cdh1	cadherin 1	12550	1.72755	0.00128114	0.018438
Q60631	Grb2	growth factor receptor bound protein 2	14784	1.70973	0.00178747	0.0210687
Q99KP6	Prpf19	pre-mRNA processing factor 19	28000	1.70323	0.00733104	0.0464407
P62317	Snrpd2	small nuclear ribonucleoprotein D2	107686	1.69415	0.000198138	0.0059359
Q62418	Dbnl	drebrin-like	13169	1.68944	0.00379588	0.0318278
Q02257	Jup	junction plakoglobin	16480	1.68894	0.00763802	0.0475475
Q91YR7	Prpf6	pre-mRNA splicing factor 6	68879	1.6875	0.00598033	0.0410609
Q8R3C0	Mcmbp	minichromosome maintenance complex binding protein	210711	1.68642	0.000750365	0.0131588
Q8BGT7	Smndc1	survival motor neuron domain containing 1	76479	1.68399	0.00307792	0.0279456
Q6PE01	Snrnp40	small nuclear ribonucleoprotein 40 (U5)	66585	1.67721	0.00204487	0.0226194
Q9CPV4	Glod4	glyoxalase domain containing 4	67201	1.66965	0.00564844	0.0401109
Q80TP3	Ubr5	ubiquitin protein ligase E3 component n-recognin 5	70790	1.6686	0.00449688	0.0347085
Q9DBE9	Ftsj3	FtsJ RNA methyltransferase homolog 3 (E. coli)	56095	1.6627	0.0004006	0.00862012
Q60902	Eps15l1	epidermal growth factor receptor pathway substrate 15-like 1	13859	1.66024	0.00419657	0.0336193
P57759	Erp29	endoplasmic reticulum protein 29	67397	1.65696	0.000435233	0.00913672
Q8CH18	Ccar1	cell division cycle and apoptosis regulator 1	67500	1.65352	4.91701e-05	0.00294611
Q64737	Gart	phosphoribosylglycinamide formyltransferase	14450	1.65269	0.000185752	0.00586111
P30416	Fkbp4	FK506 binding protein 4	14228	1.65127	3.13954e-05	0.00225733
O08579	Emd	emerin	13726	1.62451	0.00241936	0.0245003
O08528	Hk2	hexokinase 2	15277	1.62186	0.00236642	0.0244171
Q62448	Eif4g2	eukaryotic translation initiation factor 4, gamma 2	13690	1.61999	0.00180152	0.0211476
Q8CFI0	Q8CFI0			1.6197	0.000252383	0.0066592
Q8CHP5	Pym1	PYM homolog 1, exon junction complex associated factor	78428	1.61382	0.000799283	0.0136663
Q6ZWY8	Tmsb10	thymosin, beta 10	19240	1.60868	0.0028747	0.027107
Q6PDQ2	Chd4	chromodomain helicase DNA binding protein 4	107932	1.60276	0.00607631	0.0412208
Q9DCW4	Etfb	electron transferring flavoprotein, beta polypeptide	110826	1.60197	1.8907e-05	0.00175408
Q8BJU0	Sgta	small glutamine-rich tetratricopeptide repeat (TPR)-containing, alpha	52551	1.59074	0.00348907	0.0299632
O88477	Igf2bp1	insulin-like growth factor 2 mRNA binding protein 1	140486	1.57259	0.000219411	0.00631026
P63323	P63323			1.56708	0.00263082	0.0259117
O70318	Epb41l2	erythrocyte membrane protein band 4.1 like 2	13822	1.5421	0.00341842	0.029702
P30681	Hmgb2	high mobility group box 2	97165	1.5405	0.0015467	0.0199476
Q8R3N1	Nop14	NOP14 nucleolar protein	75416	1.53887	0.00101482	0.0156916
P45952	Acadm	acyl-Coenzyme A dehydrogenase, medium chain	11364	1.5166	0.000880764	0.0143925
Q9CXS4	Cenpv	centromere protein V	73139	1.50165	0.0061293	0.0414018
Q07113	Igf2r	insulin-like growth factor 2 receptor	16004	1.49162	0.00717149	0.0457322
O88738	Birc6	baculoviral IAP repeat-containing 6	12211	1.48687	0.00436669	0.0342196
Q60605	Myl6	myosin, light polypeptide 6, alkali, smooth muscle and non-muscle	17904	1.47312	0.00156866	0.0201404
P68510	Ywhah	tyrosine 3-monooxygenase/tryptophan 5-monooxygenase activation protein, eta polypeptide	22629	1.45674	0.00704336	0.045317
P14733	Lmnb1	lamin B1	16906	1.45534	8.50356e-05	0.0041835
Q91W43	Gldc	glycine decarboxylase	104174	1.45493	0.00238163	0.0244171
O08784	Tcof1	treacle ribosome biogenesis factor 1	21453	1.45071	0.00418033	0.0336193
Q91VE6	Nifk	nucleolar protein interacting with the FHA domain of MKI67	67949	1.44637	0.00687419	0.0447285
Q91W90	Txndc5	thioredoxin domain containing 5	105245	1.44034	0.00348097	0.0299632
Q6P4T2	Snrnp200	small nuclear ribonucleoprotein 200 (U5)	320632	1.43987	0.00571752	0.0404019
Q8BTI8	Srrm2	serine/arginine repetitive matrix 2	75956	1.43626	0.000337737	0.00783588
Q99JY9	Actr3	ARP3 actin-related protein 3	74117	1.43372	0.00135271	0.0186048
Q61753	Phgdh	3-phosphoglycerate dehydrogenase	236539	1.43089	0.000603368	0.0113417
Q9Z2X1	Hnrnpf	heterogeneous nuclear ribonucleoprotein F	98758	1.42654	0.00133727	0.0186048
P63321	Rala	v-ral simian leukemia viral oncogene A (ras related)	56044	1.42002	0.00745662	0.0468237
Q8BP67	Rpl24	ribosomal protein L24	68193	1.41137	0.00300878	0.027824
Q9JLV1	Bag3	BCL2-associated athanogene 3	29810	1.40164	0.00315305	0.0282184
Q9CZD3	Gars	glycyl-tRNA synthetase	353172	1.4009	0.00368266	0.031136
O70435	Psma3	proteasome subunit alpha 3	19167	1.38425	0.00675286	0.0442397
Q9CQR2	Rps21	ribosomal protein S21	66481	1.3773	0.00716601	0.0457322
Q9D2R6	Coa3	cytochrome C oxidase assembly factor 3	52469	1.37724	0.000318415	0.00769547
Q02248	Ctnnb1	catenin (cadherin associated protein), beta 1	12387	1.373	0.00385453	0.0318552
Q6ZWU9	Rps27	ribosomal protein S27	57294	1.37132	0.0044558	0.0345415
Q3UM45	Ppp1r7	protein phosphatase 1, regulatory subunit 7	66385	1.35758	0.00687364	0.0447285
Q7TMY8	Huwe1	HECT, UBA and WWE domain containing 1	59026	1.35321	0.000464291	0.00956926
Q9EQU5	Set	SET nuclear oncogene	56086	1.35206	0.00096446	0.0151573
Q6P1F6	Ppp2r2a	protein phosphatase 2, regulatory subunit B, alpha	71978	1.34873	0.00291819	0.0273379
Q9Z1D1	Eif3g	eukaryotic translation initiation factor 3, subunit G	53356	1.33787	0.00163639	0.0205017
P62900	Rpl31	ribosomal protein L31	114641	1.33734	0.00703844	0.045317
P80315	Cct4	chaperonin containing Tcp1, subunit 4 (delta)	12464	1.32249	0.00426229	0.0337695
Q9JM76	Arpc3	actin related protein 2/3 complex, subunit 3	56378	1.30716	0.0028066	0.0267091
P08752	Gnai2	guanine nucleotide binding protein (G protein), alpha inhibiting 2	14678	1.29867	0.00597165	0.0410609
Q9ERU9	Ranbp2	RAN binding protein 2	19386	1.29448	0.00154073	0.0199476
P14211	Calr	calreticulin	12317	1.29438	0.00195297	0.0221132
Q91YQ5	Rpn1	ribophorin I	103963	1.29242	0.00190156	0.0216559
P27659	Rpl3	ribosomal protein L3	27367	1.28783	0.00198741	0.0223273
P24369	Ppib	peptidylprolyl isomerase B	19035	1.28057	0.00128861	0.018438
Q61335	Bcap31	B cell receptor associated protein 31	27061	1.28043	0.00488075	0.0365548
P26369	U2af2	U2 small nuclear ribonucleoprotein auxiliary factor (U2AF) 2	22185	1.28015	0.00241249	0.0245003
O88952	Lin7c	lin-7 homolog C (C. elegans)	22343	1.2736	0.00794119	0.0490104
Q6PB66	Lrpprc	leucine-rich PPR-motif containing	72416	1.26717	0.00755569	0.0472395
P47757	Capzb	capping protein (actin filament) muscle Z-line, beta	12345	1.2671	0.00616654	0.0415339
Q99K48	Nono	non-POU-domain-containing, octamer binding protein	53610	1.25032	0.000261994	0.00666809
Q9Z204	Hnrnpc	heterogeneous nuclear ribonucleoprotein C	15381	1.24171	0.00240148	0.0244917
Q9D7G0	Prps1	phosphoribosyl pyrophosphate synthetase 1	19139	1.2286	0.00166734	0.0206279
P14824	Anxa6	annexin A6	11749	1.20927	0.00525835	0.0386778
Q501J6	Ddx17	DEAD box helicase 17	67040	1.20311	0.00281392	0.0267091
Q99J09	Wdr77	WD repeat domain 77	70465	1.18505	0.000313976	0.00769547
Q9D0I9	Rars	arginyl-tRNA synthetase	104458	1.17939	0.00188046	0.0215466
A2AN08	Ubr4	ubiquitin protein ligase E3 component n-recognin 4	69116	1.17425	0.000343939	0.00791336
Q9CZU3	Mtrex	Mtr4 exosome RNA helicase	72198	1.17046	0.00230363	0.0240634
Q8CGC7	Eprs	glutamyl-prolyl-tRNA synthetase	107508	1.16018	2.30381e-06	0.000790759
Q9WVM1	Racgap1	Rac GTPase-activating protein 1	26934	1.15986	0.00380961	0.0318384
O88342	Wdr1	WD repeat domain 1	22388	1.15719	0.00126694	0.018438
P47911	Rpl6	ribosomal protein L6	19988	1.1557	0.00543119	0.0393454
F6ZDS4	Tpr	translocated promoter region, nuclear basket protein	108989	1.15467	0.000465819	0.00956926
O55142	Rpl35a	ribosomal protein L35A	57808	1.1538	0.000238399	0.00646827
Q6PDM2	Srsf1	serine and arginine-rich splicing factor 1	110809	1.14805	0.00289296	0.0271901
Q9Z1Q9	Vars	valyl-tRNA synthetase	22321	1.13086	0.000920722	0.0146298
O08583	Alyref	Aly/REF export factor	21681	1.12838	0.000511777	0.0100813
Q9Z0N1	Eif2s3x	eukaryotic translation initiation factor 2, subunit 3, structural gene X-linked	26905	1.12641	0.00535799	0.0390808
Q921F2	Tardbp	TAR DNA binding protein	230908	1.12337	0.00221173	0.023559
Q9D1A2	Cndp2	CNDP dipeptidase 2 (metallopeptidase M20 family)	66054	1.10837	0.00376463	0.0316582
E9Q3S4	Map3k19	mitogen-activated protein kinase kinase kinase 19	22625	1.03758	0.00690523	0.0447285
D3YXK2	Safb	scaffold attachment factor B	224903	1.02083	0.00389007	0.0320569
P62835	Rap1a	RAS-related protein 1a	109905	1.02063	0.00545837	0.03937
P59325	Eif5	eukaryotic translation initiation factor 5	217869	1.02045	0.00783439	0.0484553
P09405	Ncl	nucleolin	17975	1.01735	0.00349015	0.0299632
Q61655	Ddx19a	DEAD box helicase 19a	13680	-1.0825	0.00471513	0.0357803
P62897	Cycs	cytochrome c, somatic	13063	-1.08956	0.00284451	0.0269106
Q9ER69	Wtap	Wilms tumour 1-associating protein	60532	-1.10019	0.000632562	0.0116618
Q9D172	Gatd3a	glutamine amidotransferase like class 1 domain containing 3A	28295	-1.19895	0.00555375	0.0395442
P11440	Cdk1	cyclin-dependent kinase 1	12534	-1.2373	0.00443727	0.0345415
Q91V41	Rab14	RAB14, member RAS oncogene family	68365	-1.39172	0.000189528	0.00586111
Q9D0M5	Dynll2	dynein light chain LC8-type 2	68097	-1.46645	0.00186095	0.0214836
P27612	Plaa	phospholipase A2, activating protein	18786	-1.47014	0.000507173	0.0100595
Q06890	Clu	clusterin	12759	-1.47788	0.00411326	0.033429
Q9R0P9	Uchl1	ubiquitin carboxy-terminal hydrolase L1	22223	-1.48114	4.86076e-05	0.00294611
P52293	Kpna2	karyopherin (importin) alpha 2	16647	-1.52925	0.00014125	0.00534521
P47738	Aldh2	aldehyde dehydrogenase 2, mitochondrial	11669	-1.5462	6.14951e-05	0.00329045
Q60649	Clpb	ClpB caseinolytic peptidase B	20480	-1.58418	0.000173226	0.00586111
Q8K1M6	Dnm1l	dynamin 1-like	74006	-1.59093	4.81729e-05	0.00294611
P45376	Akr1b3	aldo-keto reductase family 1, member B3 (aldose reductase)	11677	-1.59982	3.4733e-07	0.00024973
Q9WTX5	Skp1	S-phase kinase-associated protein 1	21402	-1.63438	1.79288e-05	0.00173218
P52480	Pkm	pyruvate kinase, muscle	18746	-1.65401	0.000917114	0.0146298
Q9JLJ2	Aldh9a1	aldehyde dehydrogenase 9, subfamily A1	56752	-1.6593	0.00190506	0.0216559
P13864	Dnmt1	DNA methyltransferase (cytosine-5) 1	13433	-1.67065	0.00134434	0.0186048
Q9DBF1	Aldh7a1	aldehyde dehydrogenase family 7, member A1	110695	-1.67855	0.0027369	0.0263267
Q3V0K9	Pls1	plastin 1 (I-isoform)	102502	-1.69087	0.00272154	0.0263267
Q62465	Vat1	vesicle amine transport 1	26949	-1.74426	0.00674044	0.0442397
Q8R146	Apeh	acylpeptide hydrolase	235606	-1.75082	0.00171475	0.0207181
Q7TQI3	Otub1	OTU domain, ubiquitin aldehyde binding 1	107260	-1.77118	0.00465217	0.0355323
P62878	Rbx1	ring-box 1	56438	-1.77551	0.000660348	0.0120966
Q3KNM2	Marchf5	membrane associated ring-CH-type finger 5	69104	-1.7901	0.00169428	0.0206279
P35700	Prdx1	peroxiredoxin 1	18477	-1.79534	0.000108227	0.00471606
Q9DCC4	Pycrl	pyrroline-5-carboxylate reductase-like	66194	-1.83035	0.00426006	0.0337695
Q8BGH4	Reep1	receptor accessory protein 1	52250	-1.84648	0.00207061	0.0227731
Q9QZN0	Q9QZN0			-1.86241	0.000855066	0.0142488
Q6B966	Nlrp14	NLR family, pyrin domain containing 14	76858	-1.88135	0.000187945	0.00586111
Q61171	Prdx2	peroxiredoxin 2	21672	-1.88977	0.00468446	0.0356416
Q8BIJ7	Rufy1	RUN and FYVE domain containing 1	216724	-1.89316	0.000114693	0.00482243
Q66X22	Nlrp9b	NLR family, pyrin domain containing 9B	243874	-1.91136	0.00161099	0.0205017
Q9DBX6	Cyp2s1	cytochrome P450, family 2, subfamily s, polypeptide 1	74134	-1.92224	0.00150069	0.0197364
P16125	Ldhb	lactate dehydrogenase B	16832	-1.92444	0.000560523	0.0107471
Q99LD4	Q99LD4			-1.92924	0.00631777	0.0421576
Q9DCT2	Ndufs3	NADH:ubiquinone oxidoreductase core subunit S3	68349	-1.98898	0.00495664	0.0368354
Q8R1S0	Coq6	coenzyme Q6 monooxygenase	217707	-2.00301	0.0062171	0.0417766
Q8K3V4	Padi6	peptidyl arginine deiminase, type VI	242726	-2.00576	0.000147664	0.00551534
Q91X85	Flvcr2	feline leukemia virus subgroup C cellular receptor 2	217721	-2.01846	0.00182195	0.0213005
Q00612	G6pdx	glucose-6-phosphate dehydrogenase X-linked	14381	-2.03248	0.000195893	0.0059359
Q9WTX6	Cul1	cullin 1	26965	-2.04683	0.000177557	0.00586111
Q8BHF7	Pgs1	phosphatidylglycerophosphate synthase 1	74451	-2.06291	0.00312357	0.0280731
Q07076	Anxa7	annexin A7	11750	-2.06437	0.000161775	0.00580362
Q99MZ7	Pecr	peroxisomal trans-2-enoyl-CoA reductase	111175	-2.11111	0.000260361	0.00666809
P61087	Ube2k	ubiquitin-conjugating enzyme E2K	53323	-2.14419	0.00679989	0.0444465
Q99KP3	Cryl1	crystallin, lambda 1	68631	-2.2374	0.00604896	0.0412208
Q8BU40	Nlrp4a	NLR family, pyrin domain containing 4A	243880	-2.24412	0.000442895	0.0092302
Q8BHI4	Kbtbd3	kelch repeat and BTB (POZ) domain containing 3	69149	-2.27781	0.00224077	0.0236732
Q9R062	Gyg	glycogenin	27357	-2.28805	0.00169202	0.0206279
Q9R1M5	Nlrp5	NLR family, pyrin domain containing 5	23968	-2.30941	6.97836e-06	0.0010563
Q9R111	Gda	guanine deaminase	14544	-2.3197	0.00209692	0.0227921
A2A6M5	Calcoco2	calcium binding and coiled-coil domain 2	76815	-2.34175	0.00706412	0.0453492
Q9D0L1	Zbed3	zinc finger, BED type containing 3	72114	-2.34293	3.03411e-05	0.00223746
Q8K0C9	Gmds	GDP-mannose 4, 6-dehydratase	218138	-2.3452	1.27544e-05	0.00146727
Q91WC9	Daglb	diacylglycerol lipase, beta	231871	-2.3704	0.00399421	0.032821
Q9Z0F3	Bcl2l10	Bcl2-like 10	12049	-2.37367	0.00168191	0.0206279
Q6PDI5	Ecpas	Ecm29 proteasome adaptor and scaffold	230249	-2.38509	0.0029649	0.0275419
Q9CWU5	Khdc3	KH domain containing 3, subcortical maternal complex member	66991	-2.40329	2.47456e-06	0.000790759
P15327	Bpgm	2,3-bisphosphoglycerate mutase	12183	-2.42579	2.80445e-05	0.00220693
P00405	COX2	cytochrome c oxidase subunit II	17709	-2.42864	0.000122606	0.00503736
Q9WTP2	Spry4	sprouty RTK signaling antagonist 4	24066	-2.44503	0.00210803	0.0227921
Q66X05	Q66X05			-2.47881	9.76826e-05	0.00438961
Q9DAU7	Wfdc2	WAP four-disulfide core domain 2	67701	-2.57099	0.00103173	0.0158677
Q9WVB3	Tle6	transducin-like enhancer of split 6	114606	-2.60578	1.37706e-05	0.00152324
P18242	Ctsd	cathepsin D	13033	-2.67349	0.000128789	0.00507395
Q64GA5	Pla2g4c	phospholipase A2, group IVC (cytosolic, calcium-independent)	232889	-2.69748	6.17817e-05	0.00329045
O54983	Crym	crystallin, mu	12971	-2.70121	9.172e-05	0.00425462
Q61142	Spin1	spindlin 1	20729	-2.78285	0.000363853	0.00815205
Q6P1G2	Kdm2b	lysine (K)-specific demethylase 2B	30841	-2.7963	0.000127556	0.00507395
Q78ZA7	Nap1l4	nucleosome assembly protein 1-like 4	17955	-2.83603	0.000401633	0.00862012
P52825	Cpt2	carnitine palmitoyltransferase 2	12896	-2.89478	0.0057868	0.0406312
Q9ET30	Tm9sf3	transmembrane 9 superfamily member 3	107358	-2.91423	0.00230928	0.0240634
Q9ERD7	Tubb3	tubulin, beta 3 class III	22152	-2.93942	0.00418952	0.0336193
Q8VDF2	Uhrf1	ubiquitin-like, containing PHD and RING finger domains, 1	18140	-3.01832	5.80042e-05	0.00320808
Q66X03	Nlrp9a	NLR family, pyrin domain containing 9A	233001	-3.1111	0.00278006	0.026563
Q9EPL9	Acox3	acyl-Coenzyme A oxidase 3, pristanoyl	80911	-3.27529	0.00253745	0.0253393
P01837	P01837			-3.38742	0.00515868	0.038042
Q61249	Igbp1	immunoglobulin (CD79A) binding protein 1	18518	-3.39662	0.0017217	0.0207181
Q8CG76	Akr7a5	aldo-keto reductase family 7, member A5 (aflatoxin aldehyde reductase)	110198	-3.44411	0.00197111	0.0222311
Q8VEL2	Mtmr14	myotubularin related protein 14	97287	-3.51162	8.58229e-05	0.0041835
Q8C6J9	Nlrp4b	NLR family, pyrin domain containing 4B	210045	-3.55761	0.00033212	0.00783588
P58021	Tm9sf2	transmembrane 9 superfamily member 2	68059	-3.91251	0.00238567	0.0244171
Q91XU3	Pip4k2c	phosphatidylinositol-5-phosphate 4-kinase, type II, gamma	117150	-4.18301	0.00260307	0.0257816
Q8VCX5	Micu1	mitochondrial calcium uptake 1	216001	-4.22156	0.000207649	0.00610346
P07724	Alb	albumin	11657	-4.46208	0.000160951	0.00580362
Q924S2	Oas1c	2'-5' oligoadenylate synthetase 1C	114643	-4.94649	0.000706155	0.0126931
P11214	Plat	plasminogen activator, tissue	18791	-5.127	8.98216e-05	0.00425462
Q921I1	Trf	transferrin	22041	-5.4819	0.00137344	0.0186322
P01027	C3	complement component 3	12266	-6.69101	0.00110775	0.01668
P01942	P01942			-8.02724	0.00308995	0.0279456
Q9JJI8	Rpl38	ribosomal protein L38	67671	-13.6296	0.00308744	0.0279456

## Sheet: B. 12 Canonical Pathways KEGG
source	term_name	term_id	adjusted_p_value	negative_log10_of_adjusted_p_value	term_size	query_size	intersection_size	effective_domain_size	intersections
KEGG	Spliceosome	KEGG:03040	3.46062e-06	5.46085	157	240	19	8947	WBP11,CWC15,RBM17,SNRPC,SRSF5,SRSF2,SRSF3,SF3A1,SF3B5,PRPF19,SNRPD2,PRPF6,SMNDC1,SNRNP40,SNRNP200,U2AF2,HNRNPC,SRSF1,ALYREF
KEGG	Glycolysis / Gluconeogenesis	KEGG:00010	0.000118086	3.9278	66	240	11	8947	ADH1,LDHA,HK1,TPI1,HK2,ALDH2,PKM,ALDH9A1,ALDH7A1,LDHB,BPGM
KEGG	Aminoacyl-tRNA biosynthesis	KEGG:00970	0.000189961	3.72134	44	240	9	8947	WARS,TARS,AARS,MARS1,LARS,GARS,RARS,EPRS,VARS
KEGG	Carbon metabolism	KEGG:01200	0.000358804	3.44514	120	240	14	8947	SHMT2,SUCLG1,HK1,GOT1,SHMT1,TPI1,TALDO1,HK2,GLDC,PHGDH,PRPS1,PKM,G6PDX,ACOX3
KEGG	Bacterial invasion of epithelial cells	KEGG:05100	0.000435264	3.36125	75	240	11	8947	WASL,ACTG1,ARPC5,CD2AP,ITGB1,PXN,VCL,CDH1,ACTR3,CTNNB1,ARPC3
KEGG	Biosynthesis of amino acids	KEGG:01230	0.000643908	3.19118	78	240	11	8947	SHMT2,GOT1,SHMT1,TPI1,ASS1,TALDO1,GLUL,PHGDH,PRPS1,PKM,PYCRL
KEGG	Tight junction	KEGG:04530	0.000967581	3.01431	167	240	16	8947	MSN,SLC9A3R1,ACTG1,MYH10,ARPC5,ITGB1,VASP,MYH9,TJP1,TJP2,Q8CFI0,MYL6,ACTR3,PPP2R2A,ARPC3,RAP1A
KEGG	Fatty acid degradation	KEGG:00071	0.00635722	2.19673	52	240	8	8947	ADH1,ACAA2,ACADM,ALDH2,ALDH9A1,ALDH7A1,CPT2,ACOX3
KEGG	Arginine and proline metabolism	KEGG:00330	0.00839262	2.0761	54	240	8	8947	CKMT1,GOT1,P4HA2,CNDP2,ALDH2,ALDH9A1,ALDH7A1,PYCRL
KEGG	Pyruvate metabolism	KEGG:00620	0.0147696	1.83063	44	240	7	8947	ADH1,LDHA,ALDH2,PKM,ALDH9A1,ALDH7A1,LDHB
KEGG	Protein processing in endoplasmic reticulum	KEGG:04141	0.0193207	1.71398	171	240	14	8947	DNAJC3,PRKCSH,UBXN1,RRBP1,PDIA4,ERP29,TXNDC5,CALR,RPN1,BCAP31,PLAA,SKP1,RBX1,CUL1
KEGG	Leukocyte transendothelial migration	KEGG:04670	0.0286383	1.54305	117	240	11	8947	MSN,ACTG1,GNAI3,ITGB1,PXN,VASP,RAP1B,VCL,CTNNB1,GNAI2,RAP1A

## Sheet: C. 27 Biological Processes
GO_ID	GO_Name	Uniqueness	Dispensability	adjusted_p_value	negative_log10_of_adjusted_p_value	term_size	query_size	intersection_size	effective_domain_size	intersections
GO:0009987	cellular process	1	0	4.84e-32	31.32	15560	367	347	22710	MT2,NDRG1,ADH1,LGALS1,LAMB1,MSN,CNN2,ZYX,ST14,DDAH1,ENPEP,KRT7,LRRFIP1,WASL,ERP44,SLC9A3R1,EML2,LIMA1,MACROH2A1,H1F3,IQGAP1,SNX6,SHMT2,FABP3,CSRP2,DNAJC2,SRPR,PTGR1,P51569,KRT18,ACTG1,PLEC,PLCD1,TMOD3,DSG2,CGGBP1,LDHA,RALB,CKMT1,ARID1A,TLN1,THRAP3,SUCLG1,PAWR,SMU1,TPM4,KRT8,MYH10,SNX2,PAK1IP1,RNF2,WBP11,HCFC1,TAGLN2,DYNLL1,CHCHD2,PICALM,PDLIM5,BAZ1B,RRP1B,DSP,ESYT1,DYNLRB1,CWC15,DNAJC3,PPP1R12A,P…
GO:0008152	metabolic process	1	0	6.62e-29	28.18	10174	367	275	22710	ADH1,MSN,CNN2,ST14,DDAH1,ENPEP,LRRFIP1,WASL,ERP44,SLC9A3R1,MACROH2A1,H1F3,IQGAP1,SNX6,SHMT2,FABP3,DNAJC2,PTGR1,P51569,ACTG1,PLEC,PLCD1,CGGBP1,LDHA,RALB,CKMT1,ARID1A,THRAP3,SUCLG1,PAWR,SMU1,RNF2,RNF40,WBP11,HCFC1,DYNLL1,CHCHD2,PICALM,BAZ1B,RRP1B,DSP,CWC15,DNAJC3,PPP1R12A,POLDIP3,HK1,RPL37A,PRKCSH,GM2A,YES1,SMCHD1,GIGYF2,Q6ZPY7,HIP1,ARMC8,WARS,H1F4,GFM1,CD2AP,CSTF2,LYAR,ADI1,PSAP,LMNA,SARNP,EIF2D,U…
GO:0071840	cellular component organization or biogenesis	0.98	0.03	1.09e-28	27.96	6007	367	203	22710	NDRG1,LGALS1,LAMB1,MSN,CNN2,ZYX,KRT7,WASL,SLC9A3R1,EML2,LIMA1,MACROH2A1,H1F3,IQGAP1,SHMT2,CSRP2,DNAJC2,SRPR,KRT18,ACTG1,PLEC,TMOD3,DSG2,CGGBP1,RALB,ARID1A,TLN1,PAWR,TPM4,KRT8,MYH10,SNX2,PAK1IP1,RNF2,HCFC1,DYNLL1,CHCHD2,PICALM,PDLIM5,BAZ1B,RRP1B,DSP,ESYT1,PPP1R12A,ARPC5,PRKCSH,SMCHD1,HIP1,NCAPH,WARS,H1F4,TPM3,MKI67,CD2AP,KIF4,LYAR,TMEM11,PSAP,LMNA,EIF2D,TRIP12,INTS13,ACAA2,ANXA2,GNAI3,ITGB1,PXN,SM…
GO:0030029	actin filament-based process	0.99	0	1.82e-15	14.74	753	367	52	22710	CNN2,ZYX,WASL,SLC9A3R1,LIMA1,IQGAP1,CSRP2,ACTG1,PLEC,TMOD3,DSG2,TLN1,PAWR,TPM4,KRT8,MYH10,PDLIM5,DSP,ARPC5,HIP1,TPM3,CD2AP,ITGB1,PXN,CSRP1,FLNA,VASP,CDC42BPB,MYH9,CXADR,TJP1,BST2,CAP1,GRB2,DBNL,JUP,Q8CFI0,EPB41L2,MYL6,ACTR3,RALA,ARPC3,CALR,CAPZB,RACGAP1,WDR1,PLS1,NLRP5,ZBED3,KHDC3,TLE6,TRF
GO:0019222	regulation of metabolic process	0.93	0.09	2.33e-14	13.63	6329	367	179	22710	MSN,CNN2,DDAH1,LRRFIP1,WASL,SLC9A3R1,MACROH2A1,H1F3,IQGAP1,SNX6,SHMT2,FABP3,DNAJC2,P51569,ACTG1,PLEC,PLCD1,CGGBP1,RALB,ARID1A,THRAP3,PAWR,SMU1,RNF2,RNF40,HCFC1,DYNLL1,CHCHD2,PICALM,BAZ1B,RRP1B,DNAJC3,PPP1R12A,POLDIP3,HK1,YES1,SMCHD1,GIGYF2,Q6ZPY7,HIP1,WARS,H1F4,CD2AP,LYAR,PSAP,LMNA,SARNP,UBXN1,TRIP12,HINT2,NIBAN1,GOT1,ANXA2,GNAI3,ITGB1,PXN,TIAL1,ATP1B1,SMC3,VBP1,SHMT1,FLNA,SRSF5,AGO2,LMNB2,SERPIN…
GO:0043603	amide metabolic process	0.9	0	4.17e-14	13.38	1028	367	59	22710	ENPEP,SHMT2,P51569,SUCLG1,PICALM,DNAJC3,POLDIP3,RPL37A,GM2A,GIGYF2,WARS,GFM1,PSAP,EIF2D,NIBAN1,ACAA2,GOT1,SHMT1,TARS,AGO2,RPL19,EIF2A,ASS1,HNRNPD,NPM1,AARS,MARS1,ZC3H15,GLUL,LARS,PYM1,IGF2BP1,TCOF1,RPL24,GARS,RPS21,COA3,EIF3G,RPL31,CALR,RPL3,LRPPRC,RARS,EPRS,RPL6,TPR,RPL35A,VARS,EIF2S3X,TARDBP,EIF5,NCL,CLU,PKM,APEH,PADI6,GDA,TM9SF2,RPL38
GO:0030036	actin cytoskeleton organization	0.9	0.02	3.36e-13	12.47	673	367	46	22710	ZYX,WASL,SLC9A3R1,LIMA1,IQGAP1,CSRP2,ACTG1,PLEC,TMOD3,TLN1,PAWR,TPM4,KRT8,MYH10,PDLIM5,ARPC5,HIP1,TPM3,CD2AP,ITGB1,PXN,CSRP1,FLNA,VASP,CDC42BPB,MYH9,CXADR,TJP1,BST2,CAP1,GRB2,DBNL,EPB41L2,ACTR3,RALA,ARPC3,CALR,CAPZB,RACGAP1,WDR1,PLS1,NLRP5,ZBED3,KHDC3,TLE6,TRF
GO:0065007	biological regulation	1	0	7.81e-12	11.11	11947	367	266	22710	MT2,NDRG1,ADH1,LGALS1,LAMB1,MSN,CNN2,ZYX,DDAH1,ENPEP,LRRFIP1,WASL,SLC9A3R1,EML2,LIMA1,MACROH2A1,H1F3,IQGAP1,SNX6,SHMT2,FABP3,DNAJC2,P51569,KRT18,ACTG1,PLEC,PLCD1,TMOD3,DSG2,CGGBP1,LDHA,RALB,CKMT1,ARID1A,TLN1,THRAP3,PAWR,SMU1,KRT8,MYH10,PAK1IP1,RNF2,RNF40,HCFC1,DYNLL1,CHCHD2,PICALM,PDLIM5,BAZ1B,RRP1B,DSP,DNAJC3,PPP1R12A,POLDIP3,HK1,PRKCSH,YES1,SMCHD1,GIGYF2,Q6ZPY7,HIP1,NCAPH,WARS,H1F4,MKI67,CD2AP,…
GO:0051179	localization	1	0	2.48e-07	6.6	4826	367	131	22710	MSN,CNN2,WASL,SLC9A3R1,LIMA1,MACROH2A1,IQGAP1,SNX6,FABP3,SRPR,KRT18,ACTG1,PLEC,PLCD1,RALB,ARID1A,PAWR,MYH10,SNX2,HCFC1,DYNLL1,PICALM,DSP,ESYT1,PPP1R12A,POLDIP3,HK1,ARPC5,GM2A,YES1,HIP1,CD2AP,LYAR,PSAP,CLIC4,LMNA,AP2A2,SARNP,LASP1,INTS13,ACAA2,ANXA2,GNAI3,ITGB1,ATP1B1,PMPCB,FLNA,RAP1B,EHD1,ZC3H11A,LMNB2,NUMA1,POM121,MYH9,UFL1,SNX5,CXADR,SRSF3,NPM1,TJP1,CAP1,SACM1L,TJP2,VCL,NUP35,SNF8,ARHGAP1,GLUL,…
GO:0008219	cell death	0.99	0.03	0.000202	3.69	1950	367	63	22710	LGALS1,SLC9A3R1,SNX6,KRT18,LDHA,CKMT1,PAWR,KRT8,PICALM,RRP1B,DNAJC3,HK1,HIP1,PSAP,LMNA,ACAA2,GNAI3,ITGB1,FLNA,UFL1,MYBBP1A,NPM1,TJP1,AARS,TXNDC12,MTDH,GNB1,ERP29,CCAR1,HK2,HMGB2,IGF2R,BIRC6,YWHAH,BAG3,CTNNB1,SET,GNAI2,BCAP31,NONO,ANXA6,TARDBP,NCL,CDK1,CLU,ALDH2,DNM1L,AKR1B3,PKM,DNMT1,PRDX2,NLRP9B,NDUFS3,G6PDX,CUL1,UBE2K,BCL2L10,KHDC3,COX2,CTSD,KDM2B,IGBP1,ALB
GO:0043067	regulation of programmed cell death	0.95	0.1	0.000267	3.57	1483	367	52	22710	LGALS1,SLC9A3R1,SNX6,KRT18,LDHA,CKMT1,PAWR,RRP1B,DNAJC3,HK1,HIP1,LMNA,ACAA2,GNAI3,ITGB1,FLNA,UFL1,MYBBP1A,NPM1,TJP1,AARS,TXNDC12,MTDH,ERP29,CCAR1,HMGB2,IGF2R,BIRC6,YWHAH,BAG3,CTNNB1,SET,GNAI2,BCAP31,NONO,TARDBP,NCL,CDK1,CLU,ALDH2,DNM1L,AKR1B3,DNMT1,PRDX2,NDUFS3,G6PDX,BCL2L10,KHDC3,CTSD,KDM2B,IGBP1,ALB
GO:0032502	developmental process	1	0	0.000298	3.53	6092	367	144	22710	NDRG1,LGALS1,LAMB1,MSN,CNN2,ST14,DDAH1,ENPEP,KRT7,WASL,SLC9A3R1,MACROH2A1,IQGAP1,FABP3,CSRP2,ACTG1,PLEC,PLCD1,TMOD3,DSG2,ARID1A,PAWR,KRT8,MYH10,SNX2,PAK1IP1,RNF2,HCFC1,TAGLN2,PICALM,PDLIM5,DSP,PRKCSH,YES1,SMCHD1,GIGYF2,WARS,MKI67,LYAR,PSAP,CLIC4,LMNA,AP2A2,TRIP12,GOT1,ANXA2,ITGB1,PXN,TIAL1,SMC3,CSRP1,FLNA,TNS3,VASP,RAP1B,EHD1,AGO2,SERPINB6A,NUMA1,MYH9,UFL1,CXADR,MTA2,TJP1,SALL4,AARS,CAP1,TJP2,XRC…
GO:0032880	regulation of protein localization	0.91	0.07	0.000363	3.44	926	367	38	22710	MSN,WASL,MACROH2A1,IQGAP1,MYH10,HCFC1,DYNLL1,PICALM,CD2AP,LMNA,ITGB1,FLNA,NUMA1,MYH9,UFL1,NPM1,VCL,GLUL,JUP,ERP29,EMD,Q8CFI0,EPB41L2,ACTR3,BAG3,CTNNB1,CCT4,BCAP31,TPR,TARDBP,RAP1A,CDK1,RAB14,DNM1L,PLS1,ANXA7,KHDC3,CTSD
GO:0050896	response to stimulus	1	0	0.000607	3.22	9049	367	194	22710	MT2,NDRG1,ADH1,LGALS1,LAMB1,MSN,CNN2,ZYX,DDAH1,ENPEP,WASL,ERP44,SLC9A3R1,MACROH2A1,IQGAP1,SNX6,SHMT2,KRT18,ACTG1,PLEC,PLCD1,LDHA,RALB,ARID1A,AA467197,TLN1,PAWR,KRT8,MYH10,PAK1IP1,HCFC1,DYNLL1,CHCHD2,BAZ1B,RRP1B,DSP,DYNLRB1,DNAJC3,PPP1R12A,HK1,YES1,SMCHD1,GIGYF2,Q6ZPY7,HIP1,CD2AP,LYAR,PSAP,CLIC4,LMNA,MPP1,UBXN1,TRIP12,NIBAN1,ACAA2,GOT1,RRBP1,ANXA2,GNAI3,ITGB1,PXN,TIAL1,ATP1B1,OSTF1,SHMT1,FLNA,TNS3…
GO:0043066	negative regulation of apoptotic process	0.91	0.08	0.000766	3.12	915	367	37	22710	SNX6,KRT18,CKMT1,DNAJC3,HK1,LMNA,ACAA2,GNAI3,ITGB1,FLNA,UFL1,NPM1,TJP1,AARS,TXNDC12,MTDH,HMGB2,BIRC6,YWHAH,BAG3,CTNNB1,SET,GNAI2,NONO,NCL,CDK1,CLU,ALDH2,AKR1B3,DNMT1,PRDX2,NDUFS3,BCL2L10,KHDC3,KDM2B,IGBP1,ALB
GO:0022402	cell cycle process	0.98	0.02	0.000829	3.08	1158	367	43	22710	WASL,MACROH2A1,PLEC,TMOD3,ARID1A,MYH10,BAZ1B,PPP1R12A,GIGYF2,NCAPH,MKI67,KIF4,LMNA,INTS13,ITGB1,SMC3,FLNA,NUMA1,MYH9,MYBBP1A,SND1,NPM1,CKAP2,PRPF19,MCMBP,CENPV,BIRC6,YWHAH,LMNB1,ACTR3,PHGDH,RPL24,CTNNB1,PPP1R7,CALR,RACGAP1,TPR,CDK1,NLRP5,ZBED3,KHDC3,TLE6,SPIN1
GO:0044087	regulation of cellular component biogenesis	0.95	0.09	0.00117	2.93	931	367	37	22710	MSN,WASL,EML2,IQGAP1,ACTG1,TMOD3,RALB,HCFC1,DYNLL1,PDLIM5,WARS,PXN,FLNA,VASP,RAP1B,NUMA1,MYH9,NPM1,TJP1,VCL,SNF8,FBLIM1,GRB2,DBNL,FKBP4,Q8CFI0,CHD4,ACTR3,RALA,CTNNB1,CAPZB,TPR,RAP1A,CLU,DNMT1,GDA,PIP4K2C
GO:0150105	protein localization to cell-cell junction	0.92	0.01	0.0018	2.74	21	367	6	22710	ACTG1,DSP,FLNA,TJP1,TJP2,VCL
GO:0097190	apoptotic signaling pathway	0.92	0.06	0.00311	2.51	588	367	27	22710	SLC9A3R1,KRT18,PAWR,KRT8,HIP1,LMNA,ACAA2,GNAI3,MYBBP1A,TXNDC12,ERP29,HMGB2,BIRC6,BAG3,CTNNB1,GNAI2,BCAP31,NONO,ANXA6,CLU,ALDH2,DNM1L,PRDX2,NDUFS3,UBE2K,BCL2L10,IGBP1
GO:0086042	cardiac muscle cell-cardiac muscle cell adhesion	0.99	0.01	0.00538	2.27	7	367	4	22710	DSG2,DSP,CXADR,JUP
GO:0042692	muscle cell differentiation	0.94	0.01	0.00945	2.02	411	367	21	22710	LAMB1,CSRP2,ACTG1,PLEC,TMOD3,ARID1A,KRT8,MYH10,PDLIM5,LMNA,ITGB1,CSRP1,EHD1,MYH9,CXADR,ACADM,CTNNB1,WDR1,UCHL1,DNMT1,G6PDX
GO:0032970	regulation of actin filament-based process	0.96	0.06	0.0116	1.93	383	367	20	22710	CNN2,LIMA1,IQGAP1,ACTG1,TMOD3,DSG2,DSP,CD2AP,PXN,FLNA,VASP,MYH9,TJP1,BST2,GRB2,DBNL,JUP,ACTR3,CAPZB,WDR1
GO:0022603	regulation of anatomical structure morphogenesis	0.96	0.05	0.0141	1.85	872	367	33	22710	MSN,DDAH1,SLC9A3R1,MYH10,PICALM,PDLIM5,WARS,ITGB1,PXN,AGO2,MYH9,TJP1,MTDH,GLUL,DBNL,JUP,HK2,Q8CFI0,EPB41L2,YWHAH,ACTR3,RALA,CTNNB1,HUWE1,CAPZB,WDR1,PLAA,DNM1L,PKM,VAT1,MARCHF5,ANXA7,C3
GO:0007049	cell cycle	0.98	0.03	0.0197	1.71	1532	367	48	22710	WASL,SLC9A3R1,MACROH2A1,IQGAP1,PLEC,TMOD3,ARID1A,MYH10,RNF2,BAZ1B,PPP1R12A,GIGYF2,NCAPH,MKI67,KIF4,LMNA,INTS13,ITGB1,SMC3,FLNA,NUMA1,MYH9,MYBBP1A,SND1,NPM1,CKAP2,PRPF19,MCMBP,CENPV,BIRC6,YWHAH,LMNB1,ACTR3,PHGDH,RPL24,CTNNB1,PPP1R7,CALR,RACGAP1,TPR,TARDBP,CDK1,NLRP5,ZBED3,KHDC3,TLE6,SPIN1,TUBB3
GO:0016477	cell migration	0.99	0.02	0.0274	1.56	1461	367	46	22710	LAMB1,MSN,CNN2,ST14,ENPEP,WASL,SLC9A3R1,LIMA1,IQGAP1,ACTG1,PLEC,PAWR,MYH10,ARPC5,CD2AP,CLIC4,LMNA,MPP1,ITGB1,PXN,FLNA,TNS3,AGO2,CDC42BPB,MYH9,CXADR,MTA2,TJP1,BST2,CAP1,VCL,GLUL,JUP,CCAR1,HMGB2,CENPV,ACTR3,CTNNB1,GNAI2,CALR,PPIB,ANXA6,WDR1,PLAA,DNM1L,PLAT
GO:0065009	regulation of molecular function	0.95	0.1	0.035	1.46	2322	367	64	22710	LRRFIP1,SLC9A3R1,MACROH2A1,IQGAP1,P51569,PLEC,PLCD1,RALB,CKMT1,PAWR,RNF2,PICALM,RRP1B,DNAJC3,PPP1R12A,HK1,HIP1,WARS,PSAP,UBXN1,ANXA2,GNAI3,ITGB1,PXN,ATP1B1,FLNA,TNS3,SERPINB6A,UFL1,HNRNPD,NPM1,BOD1L,CAP1,XRCC1,CNN3,ZC3H15,GTF2F1,ARHGAP1,MTDH,LARS,JUP,ERP29,Q8CFI0,HMGB2,YWHAH,ACTR3,PSMA3,CTNNB1,CCT4,GNAI2,RANBP2,BCAP31,RAP1A,EIF5,PLAA,CLU,UCHL1,DNM1L,SKP1,PRDX2,SPRY4,CTSD,PIP4K2C,OAS1C
GO:1905897	regulation of response to endoplasmic reticulum stress	0.96	0.05	0.0363	1.44	69	367	8	22710	UBXN1,UFL1,EIF2A,TXNDC12,ERP29,SGTA,BCAP31,CLU

## Sheet: D. 17 Molecular Functions
GO_ID	GO_Name	Uniqueness	Dispensability	adjusted_p_value	negative_log10_of_adjusted_p_value	term_size	query_size	intersection_size	effective_domain_size	intersections
GO:0005488	binding	1	0	8.99e-37	36.05	11802	371	317	22024	MT2,NDRG1,ADH1,LGALS1,LAMB1,MSN,ZYX,DDAH1,ENPEP,KRT7,LRRFIP1,WASL,ERP44,SLC9A3R1,EML2,LIMA1,MACROH2A1,H1F3,IQGAP1,SNX6,SHMT2,FABP3,CSRP2,DNAJC2,SRPR,P51569,KRT18,ACTG1,PLEC,PLCD1,TMOD3,DSG2,CGGBP1,LDHA,RALB,CKMT1,ARID1A,TLN1,THRAP3,SUCLG1,PAWR,TPM4,KRT8,MYH10,SNX2,PAK1IP1,RNF2,RNF40,WBP11,HCFC1,DYNLL1,CHCHD2,ZFR,PICALM,FRG1,PDLIM5,BAZ1B,RRP1B,DSP,ESYT1,DYNLRB1,CWC15,DNAJC3,PPP1R12A,POLDIP3,HK1,AR…
GO:0005515	protein binding	0.91	0.06	2.03e-35	34.69	8686	371	268	22024	NDRG1,ADH1,LGALS1,LAMB1,MSN,ZYX,KRT7,LRRFIP1,WASL,ERP44,SLC9A3R1,EML2,LIMA1,MACROH2A1,H1F3,IQGAP1,SNX6,SHMT2,FABP3,CSRP2,DNAJC2,P51569,KRT18,ACTG1,PLEC,PLCD1,TMOD3,DSG2,CGGBP1,LDHA,RALB,CKMT1,ARID1A,TLN1,THRAP3,SUCLG1,PAWR,TPM4,KRT8,MYH10,SNX2,PAK1IP1,RNF2,RNF40,WBP11,HCFC1,DYNLL1,CHCHD2,PICALM,FRG1,PDLIM5,BAZ1B,RRP1B,DSP,ESYT1,DYNLRB1,DNAJC3,PPP1R12A,HK1,ARPC5,PRKCSH,YES1,SMCHD1,GIGYF2,HIP1,WARS…
GO:0044877	protein-containing complex binding	0.94	0.07	1.12e-20	19.95	1452	371	83	22024	LAMB1,SLC9A3R1,LIMA1,MACROH2A1,H1F3,IQGAP1,DNAJC2,SRPR,PLEC,ARID1A,TLN1,SUCLG1,TPM4,KRT8,MYH10,SNX2,DYNLL1,FRG1,POLDIP3,HK1,ARPC5,PRKCSH,HIP1,H1F4,TPM3,CD2AP,CLIC4,AP2A2,LASP1,UBXN1,GNAI3,ITGB1,PXN,SMC3,FLNA,SNRPC,RAP1B,CDC42BPB,NUMA1,MYH9,CXADR,EIF2A,SND1,ALAD,NPM1,GTF2F1,ATP5K,GNB1,GRB2,SNRPD2,DBNL,JUP,PRPF6,PYM1,SGTA,EPB41L2,IGF2R,ACTR3,BAG3,RPS21,CTNNB1,PPP2R2A,ARPC3,GNAI2,RANBP2,CALR,PPIB,BC…
GO:0003824	catalytic activity	1	0	4.46e-12	11.35	4602	371	142	22024	ADH1,ST14,DDAH1,ENPEP,ERP44,SHMT2,SRPR,PTGR1,P51569,PLCD1,LDHA,RALB,CKMT1,ARID1A,SUCLG1,RNF2,RNF40,BAZ1B,HSPBAP1,PPP1R12A,HK1,GM2A,YES1,SMCHD1,Q6ZPY7,WARS,GFM1,ADI1,TRIP12,HINT2,UAP1L1,ACAA2,GNS,GOT1,GNAI3,SMC3,PLBD2,SHMT1,PMPCB,P4HA2,RAP1B,TARS,AGO2,CDC42BPB,POLD1,UFL1,TPI1,ACAD9,SND1,ASS1,ALAD,MTA2,TK1,AARS,SACM1L,XRCC1,TXNDC12,MARS1,TXNDC17,TALDO1,ATP5K,GLUL,LARS,GNB1,PRPF19,FTSJ3,GART,FKBP4,H…
GO:0036094	small molecule binding	0.93	0.08	1.59e-10	9.8	1092	371	55	22024	ADH1,LGALS1,DDAH1,SHMT2,FABP3,PLCD1,LDHA,RALB,SUCLG1,MYH10,HK1,H1F4,PSAP,GOT1,GNAI3,SHMT1,RAP1B,TARS,CDC42BPB,MYH9,ACAD9,ASS1,NPM1,AARS,TALDO1,GLUL,FKBP4,HK2,ACADM,IGF2R,GLDC,RALA,BAG3,GNAI2,PRPS1,ANXA6,WDR77,RARS,MTREX,RAP1A,RAB14,ALDH2,PKM,ALDH9A1,DNMT1,LDHB,G6PDX,CRYL1,GYG,GMDS,CRYM,TUBB3,UHRF1,ACOX3,ALB
GO:0019904	protein domain specific binding	0.9	0	1.32e-08	7.88	742	371	41	22024	SLC9A3R1,IQGAP1,TLN1,PAWR,RNF2,WBP11,DYNLL1,PICALM,WARS,CD2AP,AP2A2,GNAI3,ITGB1,PXN,OSTF1,VASP,SRSF5,NUMA1,MYH9,UTF1,CXADR,TJP1,TJP2,GTF2F1,GRB2,DBNL,EPB41L2,HMGB2,YWHAH,SRRM2,CTNNB1,U2AF2,LIN7C,HNRNPC,SRSF1,NCL,DNM1L,SKP1,DNMT1,RUFY1,IGBP1
GO:0005198	structural molecule activity	1	0	7.58e-07	6.12	523	371	31	22024	LAMB1,KRT7,H1F3,CSRP2,ACTG1,PLEC,KRT8,DSP,ARPC5,RPL37A,H1F4,LMNA,CSRP1,LMNB2,POM121,RPL19,NUP35,DBNL,MYL6,LMNB1,ACTR3,RPL24,RPS21,RPL31,ARPC3,RPL3,RPL6,TPR,RPL35A,TUBB3,RPL38
GO:0004812	aminoacyl-tRNA ligase activity	0.92	0	3.99e-06	5.4	37	371	9	22024	WARS,TARS,AARS,MARS1,LARS,GARS,RARS,EPRS,VARS
GO:0005200	structural constituent of cytoskeleton	1	0	0.000112	3.95	69	371	10	22024	ACTG1,PLEC,ARPC5,LMNA,LMNB2,DBNL,LMNB1,ACTR3,ARPC3,TUBB3
GO:0060090	molecular adaptor activity	1	0	0.000239	3.62	503	371	26	22024	SLC9A3R1,IQGAP1,SRPR,HCFC1,HIP1,AP2A2,PXN,TIAL1,ATP1B1,TNS3,MYH9,NPM1,TJP2,VCL,GNB1,GRB2,JUP,SGTA,TCOF1,ALYREF,TARDBP,DNM1L,SKP1,RBX1,CUL1,ECPAS
GO:0003682	chromatin binding	0.93	0.03	0.00134	2.87	587	371	27	22024	MACROH2A1,H1F3,SHMT2,DNAJC2,ARID1A,RNF2,HCFC1,Q6ZPY7,NCAPH,H1F4,SARNP,SMC3,POLD1,HNRNPD,NPM1,GTF2F1,MCMBP,CHD4,CTNNB1,SET,NONO,DDX17,TPR,SAFB,CDK1,DNMT1,NAP1L4
GO:0008289	lipid binding	0.95	0.04	0.00189	2.72	707	371	30	22024	LAMB1,IQGAP1,FABP3,PLCD1,TLN1,SNX2,PICALM,ESYT1,HIP1,PSAP,AP2A2,ANXA2,NUMA1,SNX5,ACAD9,NPM1,ZRANB2,NUP35,SNF8,HMGB2,ACADM,IGF2R,ANXA6,RACGAP1,TARDBP,ANXA7,PLA2G4C,ACOX3,ALB,C3
GO:0030674	protein-macromolecule adaptor activity	1	0	0.00248	2.61	337	371	19	22024	SLC9A3R1,IQGAP1,HCFC1,HIP1,AP2A2,PXN,TIAL1,ATP1B1,TNS3,MYH9,NPM1,TJP2,GNB1,GRB2,JUP,TCOF1,TARDBP,SKP1,CUL1
GO:0003712	transcription coregulator activity	0.98	0.01	0.00302	2.52	439	371	22	22024	THRAP3,HCFC1,RRP1B,Q6ZPY7,PXN,UTF1,MYBBP1A,MTA2,NPM1,RBM14,MTDH,JUP,PRPF6,CCAR1,HMGB2,CTNNB1,DDX17,WDR77,PKM,TLE6,CRYM,KDM2B
GO:0097367	carbohydrate derivative binding	0.94	0.08	0.00472	2.33	896	371	34	22024	LAMB1,MACROH2A1,P51569,RALB,SUCLG1,MYH10,HK1,H1F4,PSAP,GNS,GNAI3,RAP1B,TARS,CDC42BPB,MYH9,ACAD9,NPM1,AARS,XRCC1,ZRANB2,GLUL,FKBP4,HK2,ACADM,RALA,GNAI2,PRPS1,ANXA6,RARS,MTREX,RAP1A,RAB14,PKM,TUBB3
GO:0045182	translation regulator activity	0.99	0	0.0104	1.98	137	371	11	22024	SHMT2,GFM1,EIF2D,SHMT1,AGO2,EIF2A,AARS,IGF2BP1,EIF3G,EIF2S3X,EIF5
GO:0097110	scaffold protein binding	0.93	0.1	0.0186	1.73	75	371	8	22024	KRT18,KRT8,DYNLL1,DSP,PSAP,MYH9,TCOF1,DYNLL2

## Sheet: E. 23 Canonical Path Reactome
source	term_name	term_id	adjusted_p_value	negative_log10_of_adjusted_p_value	term_size	query_size	intersection_size	effective_domain_size	intersections
REAC	Processing of Capped Intron-Containing Pre-mRNA	REAC:R-MMU-72203	7.73611e-12	11.1115	217	261	33	8362	WBP11,CSTF1,CWC15,POLDIP3,CSTF2,SARNP,RBM17,SNRPC,SRSF5,ZC3H11A,SRSF2,POM121,SRSF3,HNRNPD,SF3A1,NUP35,GTF2F1,SF3B5,PRPF19,SNRPD2,PRPF6,SMNDC1,SNRNP40,SNRNP200,SRRM2,HNRNPF,RANBP2,U2AF2,HNRNPC,TPR,SRSF1,ALYREF,WTAP
REAC	Metabolism of RNA	REAC:R-MMU-8953854	1.5756e-11	10.8026	527	261	52	8362	WBP11,CSTF1,CWC15,POLDIP3,RPL37A,CSTF2,SARNP,MPHOSPH10,RBM17,SNRPC,SRSF5,ZC3H11A,SRSF2,POM121,RPL19,SRSF3,HNRNPD,SF3A1,NUP35,GTF2F1,UTP14A,SF3B5,PRPF19,SNRPD2,PRPF6,SMNDC1,SNRNP40,FTSJ3,NOP14,SNRNP200,SRRM2,HNRNPF,RPL24,PSMA3,RPS21,SET,PPP2R2A,RPL31,RANBP2,RPL3,U2AF2,HNRNPC,WDR77,MTREX,RPL6,TPR,RPL35A,SRSF1,ALYREF,NCL,WTAP,RPL38
REAC	mRNA Splicing - Major Pathway	REAC:R-MMU-72163	7.42423e-09	8.12935	160	261	25	8362	WBP11,CSTF1,CWC15,CSTF2,RBM17,SNRPC,SRSF5,SRSF2,SRSF3,HNRNPD,SF3A1,GTF2F1,SF3B5,PRPF19,SNRPD2,PRPF6,SMNDC1,SNRNP40,SNRNP200,SRRM2,HNRNPF,U2AF2,HNRNPC,SRSF1,ALYREF
REAC	mRNA Splicing	REAC:R-MMU-72172	1.70033e-08	7.76947	166	261	25	8362	WBP11,CSTF1,CWC15,CSTF2,RBM17,SNRPC,SRSF5,SRSF2,SRSF3,HNRNPD,SF3A1,GTF2F1,SF3B5,PRPF19,SNRPD2,PRPF6,SMNDC1,SNRNP40,SNRNP200,SRRM2,HNRNPF,U2AF2,HNRNPC,SRSF1,ALYREF
REAC	Apoptotic execution phase	REAC:R-MMU-75153	4.15868e-07	6.38104	47	261	13	8362	H1F3,PLEC,DSG2,DSP,H1F4,LMNA,TJP1,TJP2,HMGB2,LMNB1,CTNNB1,BCAP31,DNM1L
REAC	Apoptosis	REAC:R-MMU-109581	2.92568e-05	4.53377	101	261	16	8362	H1F3,PLEC,DSG2,DYNLL1,DSP,H1F4,LMNA,TJP1,TJP2,HMGB2,YWHAH,LMNB1,CTNNB1,BCAP31,DYNLL2,DNM1L
REAC	Transport of Mature mRNA derived from an Intron-Containing Transcript	REAC:R-MMU-159236	5.16024e-05	4.28733	68	261	13	8362	POLDIP3,SARNP,SRSF5,ZC3H11A,SRSF2,POM121,SRSF3,NUP35,RANBP2,U2AF2,TPR,SRSF1,ALYREF
REAC	mRNA 3'-end processing	REAC:R-MMU-72187	0.000203391	3.69167	53	261	11	8362	CSTF1,POLDIP3,CSTF2,SARNP,SRSF5,ZC3H11A,SRSF2,SRSF3,U2AF2,SRSF1,ALYREF
REAC	Transport of Mature Transcript to Cytoplasm	REAC:R-MMU-72202	0.000235181	3.6286	77	261	13	8362	POLDIP3,SARNP,SRSF5,ZC3H11A,SRSF2,POM121,SRSF3,NUP35,RANBP2,U2AF2,TPR,SRSF1,ALYREF
REAC	Apoptotic cleavage of cellular proteins	REAC:R-MMU-111465	0.000326628	3.48595	35	261	9	8362	PLEC,DSG2,DSP,LMNA,TJP1,TJP2,LMNB1,CTNNB1,BCAP31
REAC	Signaling by Rho GTPases	REAC:R-MMU-194315	0.000867175	3.06189	547	261	38	8362	IQGAP1,SHMT2,ACTG1,TMOD3,DSG2,TPM4,MYH10,DYNLL1,PICALM,DSP,ESYT1,PPP1R12A,ARPC5,TPM3,HINT2,ITGB1,FLNA,CDC42BPB,MYH9,TJP2,ARHGAP1,GRB2,JUP,EMD,MYL6,YWHAH,LMNB1,ACTR3,CTNNB1,ARPC3,RANBP2,BCAP31,CAPZB,HNRNPC,RACGAP1,DYNLL2,NDUFS3,TUBB3
REAC	Programmed Cell Death	REAC:R-MMU-5357801	0.000889905	3.05066	129	261	16	8362	H1F3,PLEC,DSG2,DYNLL1,DSP,H1F4,LMNA,TJP1,TJP2,HMGB2,YWHAH,LMNB1,CTNNB1,BCAP31,DYNLL2,DNM1L
REAC	RNA Polymerase II Transcription Termination	REAC:R-MMU-73856	0.00105711	2.97588	62	261	11	8362	CSTF1,POLDIP3,CSTF2,SARNP,SRSF5,ZC3H11A,SRSF2,SRSF3,U2AF2,SRSF1,ALYREF
REAC	Apoptotic cleavage of cell adhesion proteins	REAC:R-MMU-351906	0.00124725	2.90405	9	261	5	8362	DSG2,DSP,TJP1,TJP2,CTNNB1
REAC	Signaling by Rho GTPases, Miro GTPases and RHOBTB3	REAC:R-MMU-9716542	0.00165776	2.78048	562	261	38	8362	IQGAP1,SHMT2,ACTG1,TMOD3,DSG2,TPM4,MYH10,DYNLL1,PICALM,DSP,ESYT1,PPP1R12A,ARPC5,TPM3,HINT2,ITGB1,FLNA,CDC42BPB,MYH9,TJP2,ARHGAP1,GRB2,JUP,EMD,MYL6,YWHAH,LMNB1,ACTR3,CTNNB1,ARPC3,RANBP2,BCAP31,CAPZB,HNRNPC,RACGAP1,DYNLL2,NDUFS3,TUBB3
REAC	Cell-extracellular matrix interactions	REAC:R-MMU-446353	0.00206684	2.68469	16	261	6	8362	ACTG1,ITGB1,PXN,FLNA,VASP,FBLIM1
REAC	Neutrophil degranulation	REAC:R-MMU-6798695	0.0085386	2.06861	513	261	34	8362	CNN2,ERP44,IQGAP1,P51569,DYNLL1,DSP,DNAJC3,ARPC5,GM2A,ARMC8,PSAP,AP2A2,GNS,ANXA2,OSTF1,RAP1B,SERPINB6A,ALAD,BST2,CAP1,VCL,JUP,IGF2R,TXNDC5,HUWE1,UBR4,RAP1A,RAB14,PKM,VAT1,APEH,GYG,CTSD,C3
REAC	Smooth Muscle Contraction	REAC:R-MMU-445355	0.0141642	1.84881	31	261	7	8362	TLN1,TPM4,TPM3,PXN,VCL,MYL6,ALDH2
REAC	Cell-Cell communication	REAC:R-MMU-1500931	0.0235068	1.62881	85	261	11	8362	IQGAP1,ACTG1,PLEC,ITGB1,PXN,FLNA,VASP,FBLIM1,GRB2,JUP,CTNNB1
REAC	Nuclear Envelope Breakdown	REAC:R-MMU-2980766	0.0246154	1.60879	45	261	8	8362	LMNA,POM121,NUP35,EMD,LMNB1,RANBP2,TPR,CDK1
REAC	mRNA Splicing - Minor Pathway	REAC:R-MMU-72165	0.0246154	1.60879	45	261	8	8362	SRSF2,GTF2F1,SF3B5,SNRPD2,PRPF6,SNRNP40,SNRNP200,SRSF1
REAC	GTP hydrolysis and joining of the 60S ribosomal subunit	REAC:R-MMU-72706	0.0495613	1.30486	108	261	12	8362	RPL37A,RPL19,RPL24,RPS21,EIF3G,RPL31,RPL3,RPL6,RPL35A,EIF2S3X,EIF5,RPL38
REAC	Initiation of Nuclear Envelope (NE) Reformation	REAC:R-MMU-2995383	0.049859	1.30226	17	261	5	8362	LMNA,EMD,LMNB1,PPP2R2A,CDK1

## Sheet: F. 2 WikiPathways
source	term_name	term_id	adjusted_p_value	negative_log10_of_adjusted_p_value	term_size	query_size	intersection_size	effective_domain_size	intersections
WP	Amino acid metabolism	WP:WP662	0.000566897	3.2465	95	173	14	4531	ADH1,LDHA,SUCLG1,WARS,GOT1,P4HA2,ASS1,GLUL,ACADM,RARS,EPRS,VARS,PKM,ALDH7A1
WP	mRNA processing	WP:WP310	0.00102475	2.98938	446	173	35	4531	CSTF1,POLDIP3,CSTF2,EIF2D,TIAL1,RBM17,RBM28,SNRPC,SRSF5,HTATSF1,SRSF2,RPL19,SRSF3,HNRNPD,NPM1,SF3A1,RBM14,SF3B5,SNRPD2,PRPF6,SNRNP40,EIF4G2,IGF2BP1,NIFK,HNRNPF,EIF3G,U2AF2,NONO,HNRNPC,SRSF1,ALYREF,TARDBP,NCL,DDX19A,RPL38
