# Supplementary material for: Proteomic and metabolomic insights into oxidative stress response activation in mouse embryos generated by in vitro fertilization
Source: Hum Reprod Open. 2025 Apr 28;2025(2):hoaf022. doi: 10.1093/hropen/hoaf022 (PMC12101870; doi:10.1093/hropen/hoaf022)
Supplement: hoaf022_Supplementary_Data [file hoaf022_supplementary_data.zip › Supplementary File S2 Proteomics in IVF_20% vs FB.xlsx]

## Sheet: A. 599 Prot  logFC>1 p_adj<0.05
Protein	Gene	Protein_Name	Entrez_ID	log2_FC	p-value	adjusted p-value
P02798	Mt2	metallothionein 2	17750	9.14127	0.000361505	0.00781386
Q62433	Ndrg1	N-myc downstream regulated gene 1	17988	6.84416	1.43107e-07	0.000191874
P00329	Adh1	alcohol dehydrogenase 1 (class I)	11522	6.23629	5.01734e-05	0.0022524
P02469	Lamb1	laminin B1	16777	6.22949	4.40343e-06	0.000705404
P26041	Msn	moesin	17698	5.67179	9.1654e-06	0.000963451
P16045	Lgals1	lectin, galactose binding, soluble 1	16852	5.43994	8.80054e-06	0.000963451
P16406	Enpep	glutamyl aminopeptidase	13809	5.39788	1.78039e-05	0.00133952
A2AR02	Ppig	peptidyl-prolyl isomerase G (cyclophilin G)	228005	5.32981	0.00318136	0.0231441
P24452	P24452			5.04657	0.000421114	0.00797928
Q62523	Zyx	zyxin	22793	5.02651	5.35514e-07	0.000260438
Q8R3G9	Tspan8	tetraspanin 8	216350	4.98398	0.00188938	0.0171218
Q08093	Cnn2	calponin 2	12798	4.90476	0.00169365	0.0157391
P58871	Tnks1bp1	tankyrase 1 binding protein 1	228140	4.88868	0.00241376	0.0198253
P56677	St14	suppression of tumorigenicity 14 (colon carcinoma)	19143	4.86679	0.00080735	0.0106774
Q7TNG5	Eml2	echinoderm microtubule associated protein like 2	72205	4.86377	0.000408421	0.00789383
Q9QZQ8	Macroh2a1	macroH2A.1 histone	26914	4.80669	1.87206e-06	0.000568772
Q9ERG0	Lima1	LIM domain and actin binding 1	65970	4.77444	4.80956e-06	0.000705404
P97314	Csrp2	cysteine and glycine-rich protein 2	13008	4.66185	0.00121776	0.0133921
Q9DCV7	Krt7	keratin 7	110310	4.62211	0.00143838	0.0145232
Q80TP3	Ubr5	ubiquitin protein ligase E3 component n-recognin 5	70790	4.54017	2.01906e-05	0.00135279
Q8BHG9	Cggbp1	CGG triplet repeat binding protein 1	106143	4.50569	0.00125117	0.0135087
Q9D1Q6	Erp44	endoplasmic reticulum protein 44	76299	4.44806	0.000131562	0.00449066
Q3UZ39	Lrrfip1	leucine rich repeat (in FLII) interacting protein 1	16978	4.38847	0.000858388	0.0111315
Q91YD9	Wasl	WASP like actin nucleation promoting factor	73178	4.36596	0.00164467	0.0154811
P70441	Slc9a3r1	solute carrier family 9 (sodium/hydrogen exchanger), member 3 regulator 1	26941	4.33876	2.90885e-06	0.000613093
Q3U7R1	Esyt1	extended synaptotagmin-like protein 1	23943	4.31965	0.000641047	0.00955693
Q9CWS0	Ddah1	dimethylarginine dimethylaminohydrolase 1	69219	4.31009	5.77013e-05	0.00251302
O55111	Dsg2	desmoglein 2	13511	4.23759	4.20959e-05	0.0020137
B1AY13	Usp24	ubiquitin specific peptidase 24	329908	4.21394	0.00261725	0.0205937
Q69ZR2	Q69ZR2			4.20869	0.00132331	0.0138633
P10493	Nid1	nidogen 1	18073	4.18653	0.00398956	0.0265183
E9Q557	Dsp	desmoplakin	109620	4.18527	1.17427e-06	0.000489503
Q9QXS1	Plec	plectin	18810	4.1668	4.85083e-06	0.000705404
Q810Q5	AA467197	expressed sequence AA467197	433470	4.12961	5.91763e-05	0.00253936
Q9DCA5	Brix1	BRX1, biogenesis of ribosomes	67832	4.07348	0.000663286	0.00967734
Q61686	Cbx5	chromobox 5	12419	4.05915	0.00648905	0.0360896
Q3UHD6	Snx27	sorting nexin family member 27	76742	4.03848	0.00320075	0.0231757
Q04736	Yes1	YES proto-oncogene 1, Src family tyrosine kinase	22612	3.98346	2.38849e-05	0.0014829
Q8VD75	Hip1	huntingtin interacting protein 1	215114	3.98079	0.000808673	0.0106774
P25976	P25976			3.98054	0.000863225	0.0111315
Q9CYN2	Spcs2	signal peptidase complex subunit 2 homolog (S. cerevisiae)	66624	3.96744	0.000516536	0.00889739
Q9JKF1	Iqgap1	IQ motif containing GTPase activating protein 1	29875	3.9154	6.20063e-05	0.00262224
Q3U319	Rnf40	ring finger protein 40	233900	3.87939	0.00287004	0.0218662
Q9Z2H5	Epb41l1	erythrocyte membrane protein band 4.1 like 1	13821	3.87623	0.00670949	0.0366889
O70305	Atxn2	ataxin 2	20239	3.87155	0.00107567	0.01225
Q9DC51	Gnai3	guanine nucleotide binding protein (G protein), alpha inhibiting 3	14679	3.868	0.000524251	0.00889739
Q9DBR7	Ppp1r12a	protein phosphatase 1, regulatory subunit 12A	17931	3.86225	2.6589e-05	0.00156873
Q811D0	Dlg1	discs large MAGUK scaffold protein 1	13383	3.85112	0.00153244	0.0150019
Q925B0	Pawr	PRKC, apoptosis, WT1, regulator	114774	3.84223	0.000734884	0.0103075
P43277	H1f3	H1.3 linker histone, cluster member	14957	3.81142	0.00010535	0.00394117
Q6P8X1	Snx6	sorting nexin 6	72183	3.80278	7.46507e-05	0.00295744
Q923D5	Wbp11	WW domain binding protein 11	60321	3.79073	0.000373314	0.00789383
P14094	Atp1b1	ATPase, Na+/K+ transporting, beta 1 polypeptide	11931	3.75014	0.000556171	0.00908625
Q3UKJ7	Smu1	smu-1 suppressor of mec-8 and unc-52 homolog (C. elegans)	74255	3.7302	0.0013942	0.0143755
Q9CZN7	Shmt2	serine hydroxymethyltransferase 2 (mitochondrial)	108037	3.70347	0.00223122	0.0186553
P05202	Got2	glutamatic-oxaloacetic transaminase 2, mitochondrial	14719	3.70217	0.00843345	0.0422106
Q9DBG7	Srpr	signal recognition particle receptor ('docking protein')	67398	3.68813	0.000500345	0.00874255
P63260	Actg1	actin, gamma, cytoplasmic 1	11465	3.68564	0.000229307	0.00597366
P48193	Epb41	erythrocyte membrane protein band 4.1	269587	3.68472	0.00594614	0.0341989
Q3UH66	Wnk2	WNK lysine deficient protein kinase 2	75607	3.67486	3.86027e-05	0.00192105
Q5QNS5	Havcr1	hepatitis A virus cellular receptor 1	171283	3.67475	0.000718312	0.0102246
Q9EP69	Sacm1l	SAC1 suppressor of actin mutations 1-like (yeast)	83493	3.67078	6.47647e-05	0.00269976
P54103	Dnajc2	DnaJ heat shock protein family (Hsp40) member C2	22791	3.63675	0.00015641	0.00470521
Q3UH06	Rreb1	ras responsive element binding protein 1	68750	3.59691	0.0105937	0.0489894
Q61879	Myh10	myosin, heavy polypeptide 10, non-muscle	77579	3.58821	1.45614e-06	0.000531125
Q6NS46	Pdcd11	programmed cell death 11	18572	3.58463	0.00749465	0.0391925
Q9JHJ0	Tmod3	tropomodulin 3	50875	3.57713	3.66168e-06	0.000667799
P58404	Strn4	striatin, calmodulin binding protein 4	97387	3.54758	0.0066369	0.0366742
Q9D8Y0	Q9D8Y0			3.52831	0.000239958	0.0059846
P26039	Tln1	talin 1	21894	3.52753	1.98888e-05	0.00135279
Q8K5C0	Grhl2	grainyhead like transcription factor 2	252973	3.4995	0.00889066	0.0434555
P09055	Itgb1	integrin beta 1 (fibronectin receptor beta)	16412	3.48699	1.97266e-07	0.000191874
Q9JIW9	Ralb	v-ral simian leukemia viral oncogene B	64143	3.46979	0.00253917	0.0203552
Q8R3B1	Plcd1	phospholipase C, delta 1	18799	3.46307	0.0012208	0.0133921
P02468	P02468			3.46215	0.010893	0.0496482
Q91YW3	Dnajc3	DnaJ heat shock protein family (Hsp40) member C3	100037258	3.45364	0.0024218	0.0198253
Q91YR9	Ptgr1	prostaglandin reductase 1	67103	3.44295	5.31833e-06	0.000705404
Q9WUM5	Suclg1	succinate-CoA ligase, GDP-forming, alpha subunit	56451	3.43437	0.00554272	0.032693
Q3UW53	Niban1	niban apoptosis regulator 1	63913	3.43141	0.000738265	0.0103075
Q8BY87	Usp47	ubiquitin specific peptidase 47	74996	3.42171	0.00230526	0.0192193
Q99JW5	Epcam	epithelial cell adhesion molecule	17075	3.36568	0.0009909	0.0117538
Q99PL5	Rrbp1	ribosome binding protein 1	81910	3.35544	0.000124167	0.00441854
Q91YE3	Egln1	egl-9 family hypoxia-inducible factor 1	112405	3.3552	0.0069327	0.0371868
Q99KD5	Unc45a	unc-45 myosin chaperone A	101869	3.33879	0.00333324	0.0238606
Q8BFR4	Gns	glucosamine (N-acetyl)-6-sulfatase	75612	3.33337	2.68803e-05	0.00156873
P63094	Gnas	GNAS (guanine nucleotide binding protein, alpha stimulating) complex locus	14683	3.30796	0.0039481	0.0264233
Q5XG71	Q5XG71			3.30338	0.000366238	0.00785796
E9Q7G0	Numa1	nuclear mitotic apparatus protein 1	101706	3.29153	2.0862e-05	0.00135279
Q9JLQ0	Cd2ap	CD2-associated protein	12488	3.26628	8.47788e-06	0.000963451
Q8CI51	Pdlim5	PDZ and LIM domain 5	56376	3.25631	0.00354378	0.0246796
P03975	P03975			3.25377	0.000458727	0.00836603
Q9DBR3	Armc8	armadillo repeat containing 8	74125	3.24572	0.002083	0.0180321
P97376	Frg1	FSHD region gene 1	14300	3.24053	0.003042	0.0225294
Q9D0S9	Hint2	histidine triad nucleotide binding protein 2	68917	3.23541	0.000442189	0.00818785
O09167	O09167			3.23122	0.000966036	0.0116749
Q60596	Xrcc1	X-ray repair complementing defective repair in Chinese hamster cells 1	22594	3.22736	0.000263604	0.00625654
E9Q6J5	Bod1l	biorientation of chromosomes in cell division 1-like	665775	3.22521	1.99421e-05	0.00135279
Q9R118	Htra1	HtrA serine peptidase 1	56213	3.20841	0.00766668	0.039736
P59242	P59242			3.16834	0.000312936	0.0072472
Q6HA09	Astl	astacin-like metalloendopeptidase (M12 family)	215095	3.16746	0.000804677	0.0106774
Q11011	Npepps	aminopeptidase puromycin sensitive	19155	3.16672	0.00799728	0.0407261
A2BH40	Arid1a	AT rich interactive domain 1A (SWI-like)	93760	3.15824	0.00178376	0.0162657
A2AQ25	Etl4	enhancer trap locus 4	208618	3.15275	0.000403312	0.00789383
Q9JMA9	Slc6a14	solute carrier family 6 (neurotransmitter transporter), member 14	56774	3.15264	0.00261832	0.0205937
Q61792	Lasp1	LIM and SH3 protein 1	16796	3.14704	0.000425961	0.00801906
Q3V1H1	Ckap2	cytoskeleton associated protein 2	80986	3.13105	1.14714e-05	0.00104604
Q91YK2	Rrp1b	ribosomal RNA processing 1B	72462	3.12602	0.000628071	0.00955693
Q3UPW2	Elf3	E74-like factor 3	13710	3.12198	0.000694488	0.0100822
Q9EP71	Rai14	retinoic acid induced 14	75646	3.10896	0.00297745	0.0222775
Q9ERI5	Jmjd6	jumonji domain containing 6	107817	3.1088	0.00400662	0.0265406
E9PVX6	Mki67	antigen identified by monoclonal antibody Ki 67	17345	3.1062	0.000206448	0.00567589
Q8R4N0	Clybl	citrate lyase beta like	69634	3.10229	0.00944964	0.0448278
Q6P5D8	Smchd1	SMC hinge domain containing 1	74355	3.08103	0.000800124	0.0106774
O88532	Zfr	zinc finger RNA binding protein	22763	3.07234	3.61939e-06	0.000667799
Q9QZQ1	Afdn	afadin, adherens junction formation factor	17356	3.07072	0.00100842	0.0117707
Q78PY7	Snd1	staphylococcal nuclease and tudor domain containing 1	56463	3.0537	0.000735269	0.0103075
Q6IRU2	Tpm4	tropomyosin 4	326618	3.04866	0.00100846	0.0117707
Q9CPW4	Arpc5	actin related protein 2/3 complex, subunit 5	67771	3.04812	0.00357572	0.0247536
Q9QUR7	Pin1	protein (peptidyl-prolyl cis/trans isomerase) NIMA-interacting 1	23988	3.04234	0.00361392	0.0248713
O88379	O88379			3.03467	0.00235671	0.019485
P70460	Vasp	vasodilator-stimulated phosphoprotein	22323	3.02803	0.000361005	0.00781386
Q99LS3	Psph	phosphoserine phosphatase	100678	3.01954	0.00864427	0.0427702
Q6ZWV3	Rpl10	ribosomal protein L10	110954	3.01625	0.00401111	0.0265406
P97792	Cxadr	coxsackie virus and adenovirus receptor	13052	3.01021	0.000632896	0.00955693
Q9DB15	Mrpl12	mitochondrial ribosomal protein L12	56282	3.00483	0.0096122	0.0453125
P32507	Nectin2	nectin cell adhesion molecule 2	19294	3.00186	0.00244824	0.0199552
Q8JZX4	Rbm17	RNA binding motif protein 17	76938	2.99821	0.0007874	0.0106372
P05784	Krt18	keratin 18	16668	2.99555	1.0887e-05	0.00102478
Q9CWK8	Snx2	sorting nexin 2	67804	2.98939	3.03051e-05	0.00165396
P62627	Dynlrb1	dynein light chain roadblock-type 1	67068	2.98411	0.000141591	0.00459068
Q9QYE6	Golga5	golgi autoantigen, golgin subfamily a, 5	27277	2.97138	0.00746488	0.0391069
Q61543	Glg1	golgi apparatus protein 1	20340	2.97113	0.00073112	0.0103075
P35922	P35922			2.96968	0.000153601	0.00469857
Q6PGL7	Washc2	WASH complex subunit 2`	28006	2.96571	0.000355502	0.00781386
Q8R4R6	Nup35	nucleoporin 35	69482	2.96431	0.000712074	0.0101854
Q9WVA4	Tagln2	transgelin 2	21346	2.96377	0.00110013	0.012441
Q7TT50	Cdc42bpb	CDC42 binding protein kinase beta	217866	2.958	0.000341433	0.00766386
Q8BK08	Tmem11	transmembrane protein 11	216821	2.95781	0.000393076	0.00789383
P21107	Tpm3	tropomyosin 3, gamma	59069	2.95454	0.000606335	0.00943396
P11404	Fabp3	fatty acid binding protein 3, muscle and heart	14077	2.95212	0.00347067	0.0243447
P62862	P62862			2.94029	0.00480838	0.0300762
P17427	Ap2a2	adaptor-related protein complex 2, alpha 2 subunit	11772	2.93677	0.00295514	0.0222775
Q9Z130	Q9Z130			2.92127	0.00299261	0.0223336
Q8CJG0	Ago2	argonaute RISC catalytic subunit 2	239528	2.91759	0.00104856	0.0121416
Q8BHD7	Ptbp3	polypyrimidine tract binding protein 3	230257	2.90931	0.0089492	0.0435956
P70290	Mpp1	membrane protein, palmitoylated	17524	2.89993	0.00143556	0.0145232
Q61550	Rad21	RAD21 cohesin complex component	19357	2.89924	0.00695306	0.0372276
Q8CGC6	Rbm28	RNA binding motif protein 28	68272	2.89882	0.000757348	0.0104052
P48678	Lmna	lamin A	16905	2.88775	1.41877e-05	0.00124739
Q9Z2I8	Suclg2	succinate-Coenzyme A ligase, GDP-forming, beta subunit	20917	2.88589	0.00251596	0.0202247
Q3U1G5	Isg20l2	interferon stimulated exonuclease gene 20-like 2	229504	2.88046	0.000436958	0.00817336
Q08288	Lyar	Ly1 antibody reactive clone	17089	2.87934	0.000132427	0.00449066
O55131	Septin7	septin 7	235072	2.87585	0.00668391	0.0366889
Q3TZZ7	Esyt2	extended synaptotagmin-like protein 2	52635	2.87218	0.00213504	0.0182165
Q9QYS9	Qk	quaking, KH domain containing RNA binding	19317	2.8699	0.000848563	0.0111036
Q91YU8	Ppan	peter pan homolog	235036	2.85915	0.000188561	0.00541896
Q80UM7	Mogs	mannosyl-oligosaccharide glucosidase	57377	2.83722	0.0009233	0.0114646
O35988	Sdc4	syndecan 4	20971	2.81904	0.0067996	0.0368112
Q924Z4	Cers2	ceramide synthase 2	76893	2.81793	0.00949734	0.0449161
Q9CZ91	Srfbp1	serum response factor binding protein 1	67222	2.81221	0.000536024	0.00889739
Q810V0	Mphosph10	M-phase phosphoprotein 10 (U3 small nucleolar ribonucleoprotein)	67973	2.81061	0.000219864	0.0059404
P08226	Apoe	apolipoprotein E	11816	2.79902	0.00328967	0.0237019
Q9D710	Tmx2	thioredoxin-related transmembrane protein 2	66958	2.79789	0.00853136	0.0424821
O89090	Sp1	trans-acting transcription factor 1	20683	2.79629	0.00250674	0.0202063
O54988	Slk	STE20-like kinase	20874	2.78472	0.000968241	0.0116749
Q05CL8	Larp7	La ribonucleoprotein domain family, member 7	28036	2.78408	0.010715	0.0493162
P10922	H1f0	H1.0 linker histone	14958	2.78166	0.0081962	0.0414497
Q9R020	Zranb2	zinc finger, RAN-binding domain containing 2	53861	2.78005	0.00053577	0.00889739
Q9CR47	Nsa2	NSA2 ribosome biogenesis homolog	59050	2.76711	0.00248203	0.0200625
Q8BIQ5	Cstf2	cleavage stimulation factor, 3' pre-RNA subunit 2	108062	2.762	0.00207763	0.0180321
Q6ZPY7	Q6ZPY7			2.75609	0.00373605	0.0255311
Q8VDD5	Myh9	myosin, heavy polypeptide 9, non-muscle	17886	2.75424	1.94919e-06	0.000568772
Q61191	Hcfc1	host cell factor C1	15161	2.75142	0.000260582	0.00625654
Q8CB77	Eloa	elongin A	27224	2.74326	0.0102027	0.0474282
P29758	Oat	ornithine aminotransferase	18242	2.7428	0.00646094	0.0360478
Q8BG81	Poldip3	polymerase (DNA-directed), delta interacting protein 3	73826	2.74212	0.000121288	0.00436938
Q99K51	Pls3	plastin 3 (T-isoform)	102866	2.7386	0.00207668	0.0180321
O08795	Prkcsh	protein kinase C substrate 80K-H	19089	2.73381	0.000224223	0.00597366
Q9ESE1	Lrba	LPS-responsive beige-like anchor	80877	2.73189	0.00654344	0.0362999
G5E870	Trip12	thyroid hormone receptor interactor 12	14897	2.72752	0.000982701	0.0117392
Q8BI84	Mia3	melanoma inhibitory activity 3	338366	2.72419	0.00403961	0.0266681
Q9D1L0	Chchd2	coiled-coil-helix-coiled-coil-helix domain containing 2	14004	2.72312	9.86112e-06	0.000992232
Q9WVK4	Ehd1	EH-domain containing 1	13660	2.71828	0.000100529	0.00380965
Q9D1J3	Sarnp	SAP domain containing ribonucleoprotein	66118	2.7037	0.000748958	0.0103576
Q07813	Bax	BCL2-associated X protein	12028	2.69834	0.00273334	0.0211562
Q922D4	Ppp6r3	protein phosphatase 6, regulatory subunit 3	52036	2.69734	0.00546127	0.0325288
Q9DB05	Napa	N-ethylmaleimide sensitive fusion protein attachment protein alpha	108124	2.6943	0.00485138	0.0301396
Q71LX4	Tln2	talin 2	70549	2.69179	0.0101409	0.04727
P70700	Polr1b	polymerase (RNA) I polypeptide B	20017	2.67715	0.0079126	0.040436
Q8C156	Ncaph	non-SMC condensin I complex, subunit H	215387	2.67563	0.000897508	0.01124
Q62422	Ostf1	osteoclast stimulating factor 1	20409	2.67456	0.00296896	0.0222775
Q9CW03	Smc3	structural maintenance of chromosomes 3	13006	2.66864	2.04997e-05	0.00135279
E9PVA8	Gcn1	GCN1 activator of EIF2AK4	231659	2.66216	0.0108495	0.0495445
Q3TCN2	Plbd2	phospholipase B domain containing 2	71772	2.65251	0.00463581	0.0292799
Q9Z315	Sart1	squamous cell carcinoma antigen recognized by T cells 1	20227	2.64721	0.0019821	0.0175266
Q9EQP2	Ehd4	EH-domain containing 4	98878	2.6449	0.00802309	0.0407864
P48725	Pcnt	pericentrin (kendrin)	18541	2.6437	0.000566415	0.00918222
Q9D1C8	Vps28	vacuolar protein sorting 28	66914	2.63878	0.00584844	0.0338245
Q8C166	Cpne1	copine I	266692	2.63388	0.00368249	0.0252242
P37913	Lig1	ligase I, DNA, ATP-dependent	16881	2.62127	0.00460668	0.029159
P07356	Anxa2	annexin A2	12306	2.62019	1.6259e-05	0.00128226
Q8BH74	Nup107	nucleoporin 107	103468	2.61765	0.00158043	0.0151203
Q91XI1	Dus3l	dihydrouridine synthase 3-like (S. cerevisiae)	224907	2.61537	0.00755031	0.0393005
Q8VI36	Pxn	paxillin	19303	2.6098	0.00126325	0.013552
Q9CZJ1	Utp11	UTP11 small subunit processome component	67205	2.60206	0.00481343	0.0300762
Q3TCJ1	Abraxas2	BRISC complex subunit	109359	2.59387	0.0015066	0.0149321
P21619	Lmnb2	lamin B2	16907	2.59119	0.0014303	0.0145232
P24788	Cdk11b	cyclin-dependent kinase 11B	12537	2.59038	0.00735617	0.0388864
Q9CXS4	Cenpv	centromere protein V	73139	2.58067	0.000391453	0.00789383
P11031	Sub1	SUB1 homolog, transcriptional regulator	20024	2.57441	0.00122985	0.0134409
Q6Y7W8	Gigyf2	GRB10 interacting GYF protein 2	227331	2.57375	0.00309568	0.0227536
P50431	Shmt1	serine hydroxymethyltransferase 1 (soluble)	20425	2.57035	0.000611042	0.00943396
P63321	Rala	v-ral simian leukemia viral oncogene A (ras related)	56044	2.56293	0.000378471	0.00789383
Q8CGY8	Ogt	O-linked N-acetylglucosamine (GlcNAc) transferase (UDP-N-acetylglucosamine:polypeptide-N-acetylglucosaminyl transferase)	108155	2.54571	0.00794343	0.0405226
Q8BTM8	Flna	filamin, alpha	192176	2.53914	1.07417e-05	0.00102478
Q9CR98	Fam136a	family with sequence similarity 136, member A	66488	2.53175	0.00490545	0.0301772
Q99JI6	Rap1b	RAS related protein 1b	215449	2.52343	0.00306271	0.0225686
P04184	Tk1	thymidine kinase 1	21877	2.52065	0.00107891	0.01225
Q9QX47	Son	Son DNA binding protein	20658	2.52038	0.00340764	0.0239603
Q60716	P4ha2	procollagen-proline, 2-oxoglutarate 4-dioxygenase (proline 4-hydroxylase), alpha II polypeptide	18452	2.50031	0.00011272	0.00411146
P11679	Krt8	keratin 8	16691	2.49995	6.60808e-06	0.000838365
P20060	Hexb	hexosaminidase B	15212	2.49912	0.00442743	0.0283317
Q80YD1	Supv3l1	suppressor of var1, 3-like 1 (S. cerevisiae)	338359	2.47121	0.00153633	0.0150019
Q9JHS9	Cwc15	CWC15 spliceosome-associated protein	66070	2.45682	0.00314824	0.0229902
Q9R097	Spint1	serine protease inhibitor, Kunitz type 1	20732	2.45184	0.00778528	0.0401368
Q91VE6	Nifk	nucleolar protein interacting with the FHA domain of MKI67	67949	2.45114	0.000483417	0.00865406
Q03173	Enah	ENAH actin regulator	13800	2.44138	0.00644609	0.0360339
Q6NZF1	Zc3h11a	zinc finger CCCH type containing 11A	70579	2.43895	0.00167614	0.0156762
Q7M6Y3	Picalm	phosphatidylinositol binding clathrin assembly protein	233489	2.43378	0.000869771	0.0111315
O88491	O88491			2.42997	0.00479179	0.0300697
Q8VDN2	Atp1a1	ATPase, Na+/K+ transporting, alpha 1 polypeptide	11928	2.41885	0.00213091	0.0182165
P21271	P21271			2.41604	0.000471133	0.00851806
P97315	Csrp1	cysteine and glycine-rich protein 1	13007	2.41281	0.000407276	0.00789383
O55022	Pgrmc1	progesterone receptor membrane component 1	53328	2.39937	0.00190877	0.0171419
Q8K0D5	Gfm1	G elongation factor, mitochondrial 1	28030	2.39885	0.00203795	0.0179407
Q8BTW3	Exosc6	exosome component 6	72544	2.39047	0.00429063	0.0276381
Q9Z277	Baz1b	bromodomain adjacent to zinc finger domain, 1B	22385	2.38984	0.00438238	0.028105
Q920R6	Atp6v0a4	ATPase, H+ transporting, lysosomal V0 subunit A4	140494	2.38638	0.00551115	0.0326197
Q569Z5	Ddx46	DEAD box helicase 46	212880	2.38377	0.0019584	0.0174226
Q61207	Psap	prosaposin	19156	2.38329	0.000337335	0.00766386
Q6P5E4	Uggt1	UDP-glucose glycoprotein glucosyltransferase 1	320011	2.37997	0.00987407	0.046248
Q8CG47	Smc4	structural maintenance of chromosomes 4	70099	2.37773	0.00247532	0.0200625
O08579	Emd	emerin	13726	2.37507	0.000329476	0.00757016
Q8JZN5	Acad9	acyl-Coenzyme A dehydrogenase family, member 9	229211	2.3656	0.00100074	0.0117707
Q8K3Z9	Pom121	nuclear pore membrane protein 121	107939	2.36349	0.00218545	0.0184311
Q8BHN3	Ganab	alpha glucosidase 2 alpha neutral subunit	14376	2.34896	0.00256681	0.0205204
P33174	Kif4	kinesin family member 4	16571	2.34642	0.00888115	0.0434555
Q569Z6	Thrap3	thyroid hormone receptor associated protein 3	230753	2.34568	0.000160792	0.00473931
Q91YR7	Prpf6	pre-mRNA splicing factor 6	68879	2.34508	0.00142394	0.0145232
P43274	H1f4	H1.4 linker histone, cluster member	50709	2.34408	0.000865295	0.0111315
Q0VGB7	Ppp4r2	protein phosphatase 4, regulatory subunit 2	232314	2.33787	0.0009157	0.0114189
Q8BGC0	Htatsf1	HIV TAT specific factor 1	72459	2.33012	0.0010035	0.0117707
Q5SSZ5	Tns3	tensin 3	319939	2.31748	0.0053693	0.0322379
Q9WV80	Snx1	sorting nexin 1	56440	2.31385	0.00284232	0.0217117
P54731	Faf1	Fas-associated factor 1	14084	2.30142	0.00217027	0.0184264
Q3UHX9	Spout1	SPOUT domain containing methyltransferase 1	227695	2.30084	0.000443345	0.00818785
P84099	Rpl19	ribosomal protein L19	19921	2.29734	0.00127748	0.0136545
P62073	Timm10	translocase of inner mitochondrial membrane 10	30059	2.2925	0.00690368	0.0370993
Q9CQJ4	Rnf2	ring finger protein 2	19821	2.28103	0.000890288	0.0111977
Q64324	Stxbp2	syntaxin binding protein 2	20911	2.2707	0.0055972	0.0328624
Q3TW96	Uap1l1	UDP-N-acteylglucosamine pyrophosphorylase 1-like 1	227620	2.26811	0.0029425	0.0222775
P62830	Rpl23	ribosomal protein L23	65019	2.26053	0.000384406	0.00789383
Q99M28	Rnps1	RNA binding protein with serine rich domain 1	19826	2.25923	0.0059959	0.0342524
P63276	Rps17	ribosomal protein S17	20068	2.25609	0.00505532	0.0309254
Q9CRC8	Lrrc40	leucine rich repeat containing 40	67144	2.2388	0.00211349	0.0181661
Q9Z2N8	Actl6a	actin-like 6A	56456	2.23072	0.00206807	0.0180321
P56960	Exosc10	exosome component 10	50912	2.22698	0.0086625	0.0427702
Q9CXT8	Pmpcb	peptidase (mitochondrial processing) beta	73078	2.21219	0.00523558	0.0316959
Q5FWK3	Arhgap1	Rho GTPase activating protein 1	228359	2.20724	0.00129133	0.0137021
P17751	Tpi1	triosephosphate isomerase 1	21991	2.19724	7.02569e-05	0.00284735
P05201	Got1	glutamic-oxaloacetic transaminase 1, soluble	14718	2.19493	0.00717913	0.0382633
O35326	Srsf5	serine and arginine-rich splicing factor 5	20384	2.19486	0.00788537	0.0403675
Q3TLH4	Prrc2c	proline-rich coiled-coil 2C	226562	2.19484	0.00217858	0.0184264
P26645	Marcks	myristoylated alanine rich protein kinase C substrate	17118	2.19421	0.00388662	0.0260813
Q62261	Sptbn1	spectrin beta, non-erythrocytic 1	20742	2.19187	0.00163101	0.0154022
Q8BX22	Sall4	spalt like transcription factor 4	99377	2.18537	0.000133889	0.00449066
Q9CQU0	Txndc12	thioredoxin domain containing 12 (endoplasmic reticulum)	66073	2.16839	0.00175188	0.016025
Q60902	Eps15l1	epidermal growth factor receptor pathway substrate 15-like 1	13859	2.16685	0.00110523	0.012441
O35691	Pnn	pinin	18949	2.16632	0.00427396	0.027616
O70404	Vamp8	vesicle-associated membrane protein 8	22320	2.15859	0.00189709	0.0171384
Q3THE2	Myl12b	myosin, light chain 12B, regulatory	67938	2.1556	1.46414e-05	0.00124739
Q02257	Jup	junction plakoglobin	16480	2.14889	0.00242551	0.0198253
Q61033	Tmpo	thymopoietin	21917	2.14548	0.00406732	0.0266707
Q8VE22	Mrps23	mitochondrial ribosomal protein S23	64656	2.14473	0.00616808	0.0348807
P63154	Crnkl1	crooked neck pre-mRNA splicing factor 1	66877	2.14326	0.00567523	0.033187
P62874	Gnb1	guanine nucleotide binding protein (G protein), beta 1	14688	2.13862	0.000489857	0.00871588
Q8CEC0	Nup88	nucleoporin 88	19069	2.12844	0.000534926	0.00889739
Q8BGT7	Smndc1	survival motor neuron domain containing 1	76479	2.12537	0.000942226	0.0116476
P30275	Ckmt1	creatine kinase, mitochondrial 1, ubiquitous	12716	2.12118	5.49562e-05	0.00242973
Q62315	Jarid2	jumonji, AT rich interactive domain 2	16468	2.11631	0.00874678	0.0430407
Q922Y1	Ubxn1	UBX domain protein 1	225896	2.11377	4.37318e-05	0.00205822
Q80X50	Ubap2l	ubiquitin-associated protein 2-like	74383	2.11162	0.00408283	0.0266874
Q80UM3	Q80UM3			2.10673	0.00335976	0.0238606
Q80U78	Pum1	pumilio RNA-binding family member 1	80912	2.10404	0.000606905	0.00943396
P35821	Ptpn1	protein tyrosine phosphatase, non-receptor type 1	19246	2.09948	0.010847	0.0495445
Q9DCE5	Pak1ip1	PAK1 interacting protein 1	68083	2.09237	0.001877	0.0170626
P63330	Ppp2ca	protein phosphatase 2 (formerly 2A), catalytic subunit, alpha isoform	19052	2.072	0.00204123	0.0179407
P97742	Cpt1a	carnitine palmitoyltransferase 1a, liver	12894	2.07039	0.00718584	0.0382633
Q9DC70	Ndufs7	NADH:ubiquinone oxidoreductase core subunit S7	75406	2.06464	0.00755571	0.0393005
Q99LC2	Cstf1	cleavage stimulation factor, 3' pre-RNA, subunit 1	67337	2.06448	0.00173855	0.0160034
P32921	Wars	tryptophanyl-tRNA synthetase	22375	2.06207	0.000869121	0.0111315
Q9DAW9	Cnn3	calponin 3, acidic	71994	2.05973	0.000208129	0.00567589
Q9JMD3	Stard10	START domain containing 10	56018	2.05964	0.0106287	0.0490736
Q9D0R2	Tars	threonyl-tRNA synthetase	110960	2.0587	0.000404776	0.00789383
Q8C0N2	Gpat3	glycerol-3-phosphate acyltransferase 3	231510	2.05277	0.00739082	0.0389435
O88746	Tom1	target of myb1 trafficking protein	21968	2.04788	0.0090444	0.0439256
Q9ERU9	Ranbp2	RAN binding protein 2	19386	2.04668	0.000130116	0.00449066
Q9JIF7	Copb1	coatomer protein complex, subunit beta 1	70349	2.04463	0.00415878	0.0270274
P40124	Cap1	CAP, adenylate cyclase-associated protein 1 (yeast)	12331	2.04087	0.000279251	0.00651884
Q61464	Zfp638	zinc finger protein 638	18139	2.03192	0.0103075	0.0478176
Q9WTX8	Mad1l1	MAD1 mitotic arrest deficient 1-like 1	17120	2.02418	0.000946015	0.0116476
Q71FD7	Fblim1	filamin binding LIM protein 1	74202	2.01972	0.000137495	0.00450799
Q8CFI7	Polr2b	polymerase (RNA) II (DNA directed) polypeptide B	231329	2.01811	0.00584503	0.0338245
Q921D4	Med6	mediator complex subunit 6	69792	2.01678	0.00678067	0.036777
Q91YT7	Ythdf2	YTH N6-methyladenosine RNA binding protein 2	213541	2.01407	0.00838468	0.042111
Q91W43	Gldc	glycine decarboxylase	104174	2.00376	0.000448375	0.00822867
Q6ZWY8	Tmsb10	thymosin, beta 10	19240	1.99777	0.00095344	0.0116579
Q9D6J5	Ndufb8	NADH:ubiquinone oxidoreductase subunit B8	67264	1.99542	0.00663526	0.0366742
Q9JLV1	Bag3	BCL2-associated athanogene 3	29810	1.99212	0.000514047	0.00889739
P08003	Pdia4	protein disulfide isomerase associated 4	12304	1.9832	0.000536649	0.00889739
Q9DBJ3	Baiap2l1	BAI1-associated protein 2-like 1	66898	1.97944	0.000546249	0.00900539
Q60854	Serpinb6a	serine (or cysteine) peptidase inhibitor, clade B, member 6a	20719	1.9777	0.00671805	0.0366889
Q6PE01	Snrnp40	small nuclear ribonucleoprotein 40 (U5)	66585	1.97108	0.000889459	0.0111977
Q8BJW6	Eif2a	eukaryotic translation initiation factor 2A	229317	1.96459	0.000184672	0.00538874
Q9JHR7	Q9JHR7			1.95732	0.00362675	0.0249008
O88738	Birc6	baculoviral IAP repeat-containing 6	12211	1.95567	0.00110852	0.012441
P43276	H1f5	H1.5 linker histone, cluster member	56702	1.954	0.00490283	0.0301772
Q3TKT4	Smarca4	SWI/SNF related, matrix associated, actin dependent regulator of chromatin, subfamily a, member 4	20586	1.9466	0.00832512	0.0420227
P70318	Tial1	Tia1 cytotoxic granule-associated RNA binding protein-like 1	21843	1.93524	0.000395036	0.00789383
Q80WJ7	Mtdh	metadherin	67154	1.93433	0.000395075	0.00789383
Q8CG48	Smc2	structural maintenance of chromosomes 2	14211	1.9288	0.000633035	0.00955693
Q61687	Atrx	ATRX, chromatin remodeler	22589	1.92196	0.00266793	0.0208713
P98078	Dab2	disabled 2, mitogen-responsive phosphoprotein	13132	1.91341	0.00211668	0.0181661
P57784	Snrpa1	small nuclear ribonucleoprotein polypeptide A'	68981	1.90918	0.00267988	0.0209088
Q61335	Bcap31	B cell receptor associated protein 31	27061	1.90898	0.000647608	0.00955693
Q9CZW5	Tomm70a	translocase of outer mitochondrial membrane 70A	28185	1.90849	0.0105465	0.0488485
Q9CZ28	Snf8	SNF8, ESCRT-II complex subunit, homolog (S. cerevisiae)	27681	1.88662	0.000557381	0.00908625
Q60598	Cttn	cortactin	13043	1.88249	0.0021994	0.0184421
O70318	Epb41l2	erythrocyte membrane protein band 4.1 like 2	13822	1.88238	0.00125458	0.0135087
P39447	Tjp1	tight junction protein 1	21872	1.87506	1.81255e-05	0.00133952
P84104	Srsf3	serine and arginine-rich splicing factor 3	20383	1.86889	7.50002e-05	0.00295744
Q3TWW8	Srsf6	serine and arginine-rich splicing factor 6	67996	1.86885	0.00841476	0.0421895
P10518	Alad	aminolevulinate, delta-, dehydratase	17025	1.86495	0.0076349	0.0396417
Q80XU3	Nucks1	nuclear casein kinase and cyclin-dependent kinase substrate 1	98415	1.85869	0.00208871	0.0180321
Q9Z0U1	Tjp2	tight junction protein 2	21873	1.85557	0.000784284	0.0106372
Q3UM45	Ppp1r7	protein phosphatase 1, regulatory subunit 7	66385	1.85435	0.00150666	0.0149321
Q68FL6	Mars1	methionine-tRNA synthetase 1	216443	1.85194	0.000396469	0.00789383
Q921N6	Ddx27	DEAD box helicase 27	228889	1.84943	0.00408816	0.0266874
Q07113	Igf2r	insulin-like growth factor 2 receptor	16004	1.84341	0.00261601	0.0205937
Q99LF4	Rtcb	RNA 2',3'-cyclic phosphate and 5'-OH ligase	28088	1.83593	0.00175165	0.016025
Q9DBR1	Xrn2	5'-3' exoribonuclease 2	24128	1.82907	0.0080673	0.0409398
Q99LI8	Hgs	HGF-regulated tyrosine kinase substrate	15239	1.82648	0.00677005	0.036777
Q8R3N1	Nop14	NOP14 nucleolar protein	75416	1.82242	0.000411549	0.00789383
P16460	Ass1	argininosuccinate synthetase 1	11898	1.81944	0.00755558	0.0393005
O55143	Atp2a2	ATPase, Ca++ transporting, cardiac muscle, slow twitch 2	11938	1.81321	0.00282081	0.021604
Q60605	Myl6	myosin, light polypeptide 6, alkali, smooth muscle and non-muscle	17904	1.81042	0.000530794	0.00889739
Q9D1G1	Rab1b	RAB1B, member RAS oncogene family	76308	1.81033	0.00599827	0.0342524
Q61510	Trim25	tripartite motif-containing 25	217069	1.80305	0.00971729	0.0457339
Q9DBE9	Ftsj3	FtsJ RNA methyltransferase homolog 3 (E. coli)	56095	1.80073	0.000258883	0.00625654
P83940	Eloc	elongin C	67923	1.78993	0.00498048	0.0305316
P56212	Arpp19	cAMP-regulated phosphoprotein 19	59046	1.78034	0.0109323	0.0496893
Q9CX86	Hnrnpa0	heterogeneous nuclear ribonucleoprotein A0	77134	1.77475	0.00935745	0.0447661
Q9CQM5	Txndc17	thioredoxin domain containing 17	52700	1.7738	0.00595375	0.0341989
Q8CH18	Ccar1	cell division cycle and apoptosis regulator 1	67500	1.77099	3.31703e-05	0.00175488
O08715	Akap1	A kinase (PRKA) anchor protein 1	11640	1.75854	0.000411438	0.00789383
P10852	Slc3a2	solute carrier family 3 (activators of dibasic and neutral amino acid transport), member 2	17254	1.75332	0.00417446	0.027069
Q640M1	Utp14a	UTP14A small subunit processome component	72554	1.74862	0.00514862	0.0313647
P57759	Erp29	endoplasmic reticulum protein 29	67397	1.72446	0.000350244	0.00780162
Q9DBG3	Ap2b1	adaptor-related protein complex 2, beta 1 subunit	71770	1.72054	0.00633763	0.0356508
Q9CXW3	Cacybp	calcyclin binding protein	12301	1.72011	0.00869863	0.042876
P09803	Cdh1	cadherin 1	12550	1.71833	0.00131707	0.0138633
P14733	Lmnb1	lamin B1	16906	1.71169	3.36783e-05	0.00175488
P08752	Gnai2	guanine nucleotide binding protein (G protein), alpha inhibiting 2	14678	1.71133	0.00154856	0.0150024
Q62418	Dbnl	drebrin-like	13169	1.71004	0.00357986	0.0247536
Q9R099	Tbl2	transducin (beta)-like 2	27368	1.69866	0.00353358	0.0246674
Q9EPK7	Xpo7	exportin 7	65246	1.69032	0.00909984	0.0440354
O88477	Igf2bp1	insulin-like growth factor 2 mRNA binding protein 1	140486	1.68897	0.00014745	0.00465945
Q9WUM4	Coro1c	coronin, actin binding protein 1C	23790	1.67662	0.00922259	0.0444819
O55142	Rpl35a	ribosomal protein L35A	57808	1.67093	2.93506e-05	0.00165396
Q9QXZ0	Q9QXZ0			1.67019	8.94607e-06	0.000963451
Q8BTI8	Srrm2	serine/arginine repetitive matrix 2	75956	1.67015	0.000146554	0.00465945
Q62167	Ddx3x	DEAD box helicase 3, X-linked	13205	1.66323	0.00859348	0.0427185
Q9DCW4	Etfb	electron transferring flavoprotein, beta polypeptide	110826	1.65984	1.53894e-05	0.00124739
Q8R3C0	Mcmbp	minichromosome maintenance complex binding protein	210711	1.65952	0.000817082	0.0107398
Q64727	Vcl	vinculin	22330	1.65796	0.00241875	0.0198253
Q920B9	Supt16	SPT16, facilitates chromatin remodeling subunit	114741	1.65773	0.000148502	0.00465945
Q9Z1F9	Uba2	ubiquitin-like modifier activating enzyme 2	50995	1.65515	0.000800609	0.0106774
Q8VCW8	Acsf2	acyl-CoA synthetase family member 2	264895	1.65153	0.00191271	0.0171419
P54775	Psmc4	proteasome (prosome, macropain) 26S subunit, ATPase, 4	23996	1.64304	0.0107828	0.0494721
Q8CFI0	Q8CFI0			1.63905	0.000236368	0.0059846
F6ZDS4	Tpr	translocated promoter region, nuclear basket protein	108989	1.63883	6.64413e-05	0.00273064
Q924K8	Mta3	metastasis associated 3	116871	1.63708	0.00742034	0.0389435
Q6P542	Abcf1	ATP-binding cassette, sub-family F (GCN20), member 1	224742	1.63659	0.00672671	0.0366889
O88811	Stam2	signal transducing adaptor molecule (SH3 domain and ITAM motif) 2	56324	1.62749	0.00314814	0.0229902
Q91YQ5	Rpn1	ribophorin I	103963	1.61664	0.000591501	0.00943169
Q9DBG5	Plin3	perilipin 3	66905	1.60938	0.0108114	0.0495254
Q8K4Z5	Sf3a1	splicing factor 3a, subunit 1	67465	1.5961	0.00616378	0.0348807
Q8BMJ2	Lars	leucyl-tRNA synthetase	107045	1.59053	0.00637356	0.0357655
Q7TPV4	Mybbp1a	MYB binding protein (P160) 1a	18432	1.58583	0.0008874	0.0111977
Q61211	Eif2d	eukaryotic translation initiation factor 2D	16865	1.57419	0.00488247	0.0301772
P61514	Rpl37a	ribosomal protein L37a	19981	1.5734	0.00682703	0.0368913
Q91WM3	Rrp9	ribosomal RNA processing 9, U3 small nucleolar RNA binding protein	27966	1.56489	0.00339514	0.02393
Q6PB66	Lrpprc	leucine-rich PPR-motif containing	72416	1.56052	0.00281751	0.021604
P62835	Rap1a	RAS-related protein 1a	109905	1.5579	0.000648482	0.00955693
Q8BU14	Sec62	SEC62 homolog (S. cerevisiae)	69276	1.55424	0.00469284	0.0295761
P68510	Ywhah	tyrosine 3-monooxygenase/tryptophan 5-monooxygenase activation protein, eta polypeptide	22629	1.54833	0.00531269	0.0319638
Q9WUM3	Coro1b	coronin, actin binding protein 1B	23789	1.54595	4.46428e-05	0.00206774
P18572	Bsg	basigin	12215	1.53652	0.0094633	0.0448278
Q8C2Q3	Rbm14	RNA binding motif protein 14	56275	1.52966	0.000985646	0.0117392
Q8BMG7	Rab3gap2	RAB3 GTPase activating protein subunit 2	98732	1.52864	0.000874834	0.0111475
Q9CPN8	Igf2bp3	insulin-like growth factor 2 mRNA binding protein 3	140488	1.51952	0.00564894	0.0330996
P32037	Slc2a3	solute carrier family 2 (facilitated glucose transporter), member 3	20527	1.51325	0.00702574	0.0375478
P51569	P51569			1.51195	0.0039782	0.0265183
E9QAT4	Sec16a	SEC16 homolog A, endoplasmic reticulum export factor	227648	1.51097	0.00891769	0.0435147
O08528	Hk2	hexokinase 2	15277	1.51038	0.00336163	0.0238606
Q91VR5	Ddx1	DEAD box helicase 1	104721	1.49294	0.00235716	0.019485
Q8CGC7	Eprs	glutamyl-prolyl-tRNA synthetase	107508	1.49286	5.17929e-07	0.000260438
Q91W90	Txndc5	thioredoxin domain containing 5	105245	1.48955	0.00295413	0.0222775
Q61937	Npm1	nucleophosmin 1	18148	1.46878	0.0038697	0.026078
Q91VD9	Ndufs1	NADH:ubiquinone oxidoreductase core subunit S1	227197	1.45546	0.0039867	0.0265183
Q8BP67	Rpl24	ribosomal protein L24	68193	1.44913	0.00264148	0.02072
Q99JY9	Actr3	ARP3 actin-related protein 3	74117	1.44409	0.00130331	0.0137792
Q921F2	Tardbp	TAR DNA binding protein	230908	1.43953	0.000610339	0.00943396
Q8CHP5	Pym1	PYM homolog 1, exon junction complex associated factor	78428	1.43844	0.00145668	0.0146572
O88271	Cfdp1	craniofacial development protein 1	23837	1.4354	0.00935823	0.0447661
Q9JKX4	Aatf	apoptosis antagonizing transcription factor	56321	1.43469	0.00231368	0.0192346
Q8CH25	Sltm	SAFB-like, transcription modulator	66660	1.42343	0.0033524	0.0238606
Q3THK3	Gtf2f1	general transcription factor IIF, polypeptide 1	98053	1.42271	0.00451449	0.0288017
Q3UYV9	Ncbp1	nuclear cap binding protein subunit 1	433702	1.41448	0.0060767	0.0344977
Q6P4T2	Snrnp200	small nuclear ribonucleoprotein 200 (U5)	320632	1.40806	0.0063409	0.0356508
Q9R1T2	Sae1	SUMO1 activating enzyme subunit 1	56459	1.40464	0.00101789	0.0118335
P45952	Acadm	acyl-Coenzyme A dehydrogenase, medium chain	11364	1.39886	0.00134253	0.0139911
Q8K2K6	Agfg1	ArfGAP with FG repeats 1	15463	1.3972	0.00585379	0.0338245
Q9D8U8	Snx5	sorting nexin 5	69178	1.39448	0.00376943	0.0255796
Q8K310	Matr3	matrin 3	17184	1.39106	0.00159869	0.0151954
Q8BGQ7	Aars	alanyl-tRNA synthetase	234734	1.38724	0.00649316	0.0360896
Q8BP47	Nars	asparaginyl-tRNA synthetase	70223	1.3842	0.00542393	0.0324883
O08784	Tcof1	treacle ribosome biogenesis factor 1	21453	1.38253	0.00525141	0.0317259
Q9JIL4	Pdzk1	PDZ domain containing 1	59020	1.37735	0.00321655	0.0232324
Q9CQN1	Trap1	TNF receptor-associated protein 1	68015	1.36961	0.00851941	0.0424821
P27659	Rpl3	ribosomal protein L3	27367	1.36327	0.00148751	0.0148675
Q8BJU0	Sgta	small glutamine-rich tetratricopeptide repeat (TPR)-containing, alpha	52551	1.35949	0.00730435	0.0386825
Q06185	Atp5k	ATP synthase, H+ transporting, mitochondrial F1F0 complex, subunit E	11958	1.35893	0.000703613	0.0101641
Q9D2R6	Coa3	cytochrome C oxidase assembly factor 3	52469	1.33372	0.000379454	0.00789383
O08583	Alyref	Aly/REF export factor	21681	1.33236	0.000206169	0.00567589
Q9CQR2	Rps21	ribosomal protein S21	66481	1.33136	0.0083527	0.0420227
Q8CFA2	Amt	aminomethyltransferase	434437	1.32517	0.00914967	0.0442032
Q8BP27	Sfr1	SWI5 dependent recombination repair 1	67788	1.30937	0.00865202	0.0427702
P84091	Ap2m1	adaptor-related protein complex 2, mu 1 subunit	11773	1.306	0.00207115	0.0180321
P26369	U2af2	U2 small nuclear ribonucleoprotein auxiliary factor (U2AF) 2	22185	1.30477	0.00219335	0.0184421
Q9CSN1	Snw1	SNW domain containing 1	66354	1.29891	0.00980152	0.0460561
Q9CYX7	Rrp15	ribosomal RNA processing 15 homolog	67223	1.29597	0.00882917	0.0433729
Q8QZV7	Ints13	integrator complex subunit 13	71177	1.29453	0.00549824	0.0326095
P35564	Canx	calnexin	12330	1.29092	0.00554593	0.032693
P14824	Anxa6	annexin A6	11749	1.28858	0.00388806	0.0260813
P62911	Rpl32	ribosomal protein L32	19951	1.28212	0.00246909	0.0200625
Q9R060	Nubp1	nucleotide binding protein 1	26425	1.27711	0.00573192	0.0334515
P30416	Fkbp4	FK506 binding protein 4	14228	1.27619	0.000135911	0.00450668
Q9CR51	Atp6v1g1	ATPase, H+ transporting, lysosomal V1 subunit G1	66290	1.27485	0.00620281	0.0350093
P62317	Snrpd2	small nuclear ribonucleoprotein D2	107686	1.26668	0.000956083	0.0116579
Q99K48	Nono	non-POU-domain-containing, octamer binding protein	53610	1.25983	0.000251273	0.00616147
Q8R2Q8	Bst2	bone marrow stromal cell antigen 2	69550	1.24666	0.00686551	0.0370306
Q99J09	Wdr77	WD repeat domain 77	70465	1.2352	0.000249998	0.00616147
P09242	Alpl	alkaline phosphatase, liver/bone/kidney	11647	1.2276	0.00107704	0.01225
Q9Z204	Hnrnpc	heterogeneous nuclear ribonucleoprotein C	15381	1.21275	0.0027	0.0209537
Q62448	Eif4g2	eukaryotic translation initiation factor 4, gamma 2	13690	1.19676	0.00773573	0.0400228
P27773	Pdia3	protein disulfide isomerase associated 3	14827	1.19542	3.03216e-05	0.00165396
Q501J6	Ddx17	DEAD box helicase 17	67040	1.19206	0.00294467	0.0222775
Q7TQH0	Atxn2l	ataxin 2-like	233871	1.18869	0.00141473	0.0145232
Q9D8B3	Chmp4b	charged multivesicular body protein 4B	75608	1.17604	0.00546235	0.0325288
P80315	Cct4	chaperonin containing Tcp1, subunit 4 (delta)	12464	1.17501	0.00739522	0.0389435
P47757	Capzb	capping protein (actin filament) muscle Z-line, beta	12345	1.16977	0.00886192	0.0434555
Q64737	Gart	phosphoribosylglycinamide formyltransferase	14450	1.1626	0.00123675	0.0134658
P14211	Calr	calreticulin	12317	1.15922	0.00337521	0.0238606
O35134	Polr1a	polymerase (RNA) I polypeptide A	20019	1.15705	0.00137504	0.0142282
P23242	Gja1	gap junction protein, alpha 1	14609	1.14599	0.00356605	0.0247536
Q8BFR5	Tufm	Tu translation elongation factor, mitochondrial	233870	1.1451	0.00124164	0.0134688
P61759	Vbp1	von Hippel-Lindau binding protein 1	22327	1.14219	0.00156296	0.0150024
Q7TMY8	Huwe1	HECT, UBA and WWE domain containing 1	59026	1.13279	0.00119244	0.0132301
Q9Z1Q9	Vars	valyl-tRNA synthetase	22321	1.12216	0.000958842	0.0116579
Q9CZD3	Gars	glycyl-tRNA synthetase	353172	1.10629	0.0109063	0.0496482
Q9D8E6	Rpl4	ribosomal protein L4	67891	1.10372	0.00938853	0.0448278
Q9Z0K8	Vnn1	vanin 1	22361	1.10364	0.00511852	0.0312465
Q9D024	Ccdc47	coiled-coil domain containing 47	67163	1.08869	0.00740918	0.0389435
P97450	Atp5j	ATP synthase, H+ transporting, mitochondrial F0 complex, subunit F	11957	1.08835	0.00431862	0.0277571
Q9Z2U1	Psma5	proteasome subunit alpha 5	26442	1.06516	0.00783171	0.040305
Q91Z38	Ttc1	tetratricopeptide repeat domain 1	66827	1.05427	0.00374736	0.0255486
Q3U0V1	Khsrp	KH-type splicing regulatory protein	16549	1.05184	0.000519061	0.00889739
Q60865	Caprin1	cell cycle associated protein 1	53872	1.04687	0.00452063	0.0288017
A2AN08	Ubr4	ubiquitin protein ligase E3 component n-recognin 4	69116	1.04126	0.000658361	0.00965375
P51859	Hdgf	heparin binding growth factor	15191	1.03663	0.00455465	0.0289462
Q62376	Snrnp70	small nuclear ribonucleoprotein 70 (U1)	20637	1.03586	0.00951939	0.0449476
Q62318	Trim28	tripartite motif-containing 28	21849	1.03266	0.00360746	0.0248713
Q6PDM2	Srsf1	serine and arginine-rich splicing factor 1	110809	1.02868	0.00491233	0.0301772
Q61753	Phgdh	3-phosphoglycerate dehydrogenase	236539	1.02275	0.00337712	0.0238606
Q9JHU4	Dync1h1	dynein cytoplasmic 1 heavy chain 1	13424	1.0223	0.00577633	0.0335764
P62264	Rps14	ribosomal protein S14	20044	1.01277	0.00281957	0.021604
Q9JM76	Arpc3	actin related protein 2/3 complex, subunit 3	56378	1.00855	0.00946328	0.0448278
Q61655	Ddx19a	DEAD box helicase 19a	13680	-1.00402	0.00669668	0.0366889
Q99PT1	Arhgdia	Rho GDP dissociation inhibitor (GDI) alpha	192662	-1.00477	0.00864618	0.0427702
Q8K1M6	Dnm1l	dynamin 1-like	74006	-1.01951	0.000573056	0.00923855
P68254	Ywhaq	tyrosine 3-monooxygenase/tryptophan 5-monooxygenase activation protein theta	22630	-1.06246	0.00482971	0.0301135
P62855	Rps26	ribosomal protein S26	27370	-1.11542	0.00924986	0.0445398
Q60649	Clpb	ClpB caseinolytic peptidase B	20480	-1.15004	0.000983202	0.0117392
O55126	O55126			-1.19115	0.00318846	0.0231441
P52293	Kpna2	karyopherin (importin) alpha 2	16647	-1.2185	0.00049319	0.00872199
P11440	Cdk1	cyclin-dependent kinase 1	12534	-1.25525	0.00414246	0.0269814
Q8CGA0	Ppm1f	protein phosphatase 1F (PP2C domain containing)	68606	-1.34369	0.000590643	0.00943169
P61982	Ywhag	tyrosine 3-monooxygenase/tryptophan 5-monooxygenase activation protein, gamma polypeptide	22628	-1.34495	0.0107651	0.0494687
P63101	Ywhaz	tyrosine 3-monooxygenase/tryptophan 5-monooxygenase activation protein, zeta polypeptide	22631	-1.37812	0.0016632	0.0156052
Q04447	Ckb	creatine kinase, brain	12709	-1.38459	0.00171331	0.015821
P62897	Cycs	cytochrome c, somatic	13063	-1.41498	0.000744456	0.0103444
P27612	Plaa	phospholipase A2, activating protein	18786	-1.42549	0.000598596	0.00943396
Q3UFY7	Nt5c3b	5'-nucleotidase, cytosolic IIIB	68106	-1.47652	0.00943007	0.0448278
Q91X85	Flvcr2	feline leukemia virus subgroup C cellular receptor 2	217721	-1.48888	0.00677197	0.036777
Q06890	Clu	clusterin	12759	-1.50117	0.00381549	0.0257722
P45376	Akr1b3	aldo-keto reductase family 1, member B3 (aldose reductase)	11677	-1.52448	4.62648e-07	0.000260438
Q9D172	Gatd3a	glutamine amidotransferase like class 1 domain containing 3A	28295	-1.52575	0.00170885	0.015821
Q66X03	Nlrp9a	NLR family, pyrin domain containing 9A	233001	-1.53742	0.0106815	0.0492394
P51660	Hsd17b4	hydroxysteroid (17-beta) dehydrogenase 4	15488	-1.54183	0.00723264	0.0384423
Q8BIJ7	Rufy1	RUN and FYVE domain containing 1	216724	-1.55648	0.000340085	0.00766386
P47738	Aldh2	aldehyde dehydrogenase 2, mitochondrial	11669	-1.67565	3.88295e-05	0.00192105
Q3V0K9	Pls1	plastin 1 (I-isoform)	102502	-1.68658	0.00275592	0.0212746
Q9WUR9	Ak4	adenylate kinase 4	11639	-1.70498	0.000645028	0.00955693
Q9WTX6	Cul1	cullin 1	26965	-1.71237	0.000472901	0.00851806
P13864	Dnmt1	DNA methyltransferase (cytosine-5) 1	13433	-1.72615	0.00113483	0.012639
P62878	Rbx1	ring-box 1	56438	-1.7932	0.000626292	0.00955693
Q9R0P9	Uchl1	ubiquitin carboxy-terminal hydrolase L1	22223	-1.81235	1.51795e-05	0.00124739
P16125	Ldhb	lactate dehydrogenase B	16832	-1.96846	0.000496277	0.00872372
Q6B966	Nlrp14	NLR family, pyrin domain containing 14	76858	-2.00078	0.000133279	0.00449066
Q9WTP2	Spry4	sprouty RTK signaling antagonist 4	24066	-2.0018	0.00556557	0.0327426
Q9JLJ2	Aldh9a1	aldehyde dehydrogenase 9, subfamily A1	56752	-2.00582	0.000711271	0.0101854
Q9WTX5	Skp1	S-phase kinase-associated protein 1	21402	-2.02761	5.09574e-06	0.000705404
Q6PDI5	Ecpas	Ecm29 proteasome adaptor and scaffold	230249	-2.02784	0.00642191	0.0359676
Q9DCT2	Ndufs3	NADH:ubiquinone oxidoreductase core subunit S3	68349	-2.03483	0.00456314	0.0289462
P63028	Tpt1	tumor protein, translationally-controlled 1	22070	-2.04929	0.00689006	0.0370944
Q9D187	Ciao2b	cytosolic iron-sulfur assembly component 2B	68523	-2.06732	0.00023473	0.0059846
Q66X22	Nlrp9b	NLR family, pyrin domain containing 9B	243874	-2.07196	0.0010618	0.0121981
Q07076	Anxa7	annexin A7	11750	-2.08126	0.00015458	0.00469857
Q78ZA7	Nap1l4	nucleosome assembly protein 1-like 4	17955	-2.09579	0.00196929	0.0174663
Q8BGH4	Reep1	receptor accessory protein 1	52250	-2.1061	0.00105415	0.0121581
Q91WC9	Daglb	diacylglycerol lipase, beta	231871	-2.12583	0.00666118	0.0366742
Q66X05	Q66X05			-2.1262	0.000230344	0.00597366
Q9DBF1	Aldh7a1	aldehyde dehydrogenase family 7, member A1	110695	-2.15285	0.000763099	0.0104052
Q9D0M5	Dynll2	dynein light chain LC8-type 2	68097	-2.17001	0.000231331	0.00597366
Q91YD3	Dcp1a	decapping mRNA 1A	75901	-2.18458	0.00909738	0.0440354
Q8VCX5	Micu1	mitochondrial calcium uptake 1	216001	-2.19509	0.00604793	0.0344013
A2A6M5	Calcoco2	calcium binding and coiled-coil domain 2	76815	-2.2165	0.00904705	0.0439256
Q7TQI3	Otub1	OTU domain, ubiquitin aldehyde binding 1	107260	-2.2229	0.00151334	0.0149321
P15327	Bpgm	2,3-bisphosphoglycerate mutase	12183	-2.26919	4.11635e-05	0.00200192
P52480	Pkm	pyruvate kinase, muscle	18746	-2.30327	0.000151418	0.00469857
Q00612	G6pdx	glucose-6-phosphate dehydrogenase X-linked	14381	-2.30562	9.66525e-05	0.00376043
Q9CWU5	Khdc3	KH domain containing 3, subcortical maternal complex member	66991	-2.33382	2.9415e-06	0.000613093
Q9WVB0	Rbpms	RNA binding protein gene with multiple splicing	19663	-2.33603	0.00941568	0.0448278
O54983	Crym	crystallin, mu	12971	-2.33796	0.000205995	0.00567589
Q3KNM2	Marchf5	membrane associated ring-CH-type finger 5	69104	-2.36101	0.000392992	0.00789383
Q9R062	Gyg	glycogenin	27357	-2.36255	0.00143609	0.0145232
Q8BHF7	Pgs1	phosphatidylglycerophosphate synthase 1	74451	-2.37042	0.00155713	0.0150024
P70296	Pebp1	phosphatidylethanolamine binding protein 1	23980	-2.38303	0.00160756	0.0152301
Q61171	Prdx2	peroxiredoxin 2	21672	-2.38311	0.00148777	0.0148675
P35700	Prdx1	peroxiredoxin 1	18477	-2.44776	1.83622e-05	0.00133952
Q6P1G2	Kdm2b	lysine (K)-specific demethylase 2B	30841	-2.45402	0.000263727	0.00625654
Q8K3V4	Padi6	peptidyl arginine deiminase, type VI	242726	-2.45524	4.69969e-05	0.00214276
Q9R111	Gda	guanine deaminase	14544	-2.46356	0.00154505	0.0150024
Q9WU03	Spint2	serine protease inhibitor, Kunitz type 2	20733	-2.47277	0.00519726	0.031595
Q9WVL3	Slc12a7	solute carrier family 12, member 7	20499	-2.48521	0.00472713	0.029728
Q8BU40	Nlrp4a	NLR family, pyrin domain containing 4A	243880	-2.53105	0.000229175	0.00597366
Q8BG02	Ppp2r2c	protein phosphatase 2, regulatory subunit B, gamma	269643	-2.58379	0.00932988	0.0447661
P11214	Plat	plasminogen activator, tissue	18791	-2.60137	0.00333773	0.0238606
Q8C0L6	Paox	polyamine oxidase (exo-N4-amino)	212503	-2.6049	0.00380909	0.0257722
Q8C6J9	Nlrp4b	NLR family, pyrin domain containing 4B	210045	-2.75924	0.00128714	0.0137021
Q9Z0F3	Bcl2l10	Bcl2-like 10	12049	-2.76316	0.000762874	0.0104052
Q9WVB3	Tle6	transducin-like enhancer of split 6	114606	-2.79021	9.2449e-06	0.000963451
Q9R1M5	Nlrp5	NLR family, pyrin domain containing 5	23968	-2.79817	2.25822e-06	0.000580282
Q61249	Igbp1	immunoglobulin (CD79A) binding protein 1	18518	-2.93724	0.00527279	0.0317893
P00342	Ldhc	lactate dehydrogenase C	16833	-3.00897	0.00603957	0.0344013
P62500	Tsc22d1	TSC22 domain family, member 1	21807	-3.01239	9.88112e-05	0.00379383
Q9CVD2	Atxn3	ataxin 3	110616	-3.01818	0.000360988	0.00781386
Q8VEL2	Mtmr14	myotubularin related protein 14	97287	-3.04961	0.000189422	0.00541896
Q99MZ7	Pecr	peroxisomal trans-2-enoyl-CoA reductase	111175	-3.08398	3.06079e-05	0.00165396
Q8K0C9	Gmds	GDP-mannose 4, 6-dehydratase	218138	-3.12148	2.38635e-06	0.000580282
Q8CG76	Akr7a5	aldo-keto reductase family 7, member A5 (aflatoxin aldehyde reductase)	110198	-3.17149	0.00297252	0.0222775
Q64GA5	Pla2g4c	phospholipase A2, group IVC (cytosolic, calcium-independent)	232889	-3.22043	2.23358e-05	0.00141687
Q61142	Spin1	spindlin 1	20729	-3.23287	0.000159029	0.00473516
O55125	Nipsnap1	nipsnap homolog 1	18082	-3.25253	0.00257952	0.0205657
Q9D0L1	Zbed3	zinc finger, BED type containing 3	72114	-3.26994	4.35518e-06	0.000705404
P18242	Ctsd	cathepsin D	13033	-3.30167	3.88423e-05	0.00192105
Q8VDF2	Uhrf1	ubiquitin-like, containing PHD and RING finger domains, 1	18140	-3.46423	2.63081e-05	0.00156873
P01837	P01837			-3.48817	0.00486712	0.0301534
Q62010	Ovgp1	oviductal glycoprotein 1	12659	-3.93384	0.00111296	0.0124429
P32261	Serpinc1	serine (or cysteine) peptidase inhibitor, clade C (antithrombin), member 1	11905	-3.96426	0.00151471	0.0149321
Q924S2	Oas1c	2'-5' oligoadenylate synthetase 1C	114643	-4.02177	0.00155801	0.0150024
Q9EPL9	Acox3	acyl-Coenzyme A oxidase 3, pristanoyl	80911	-4.63649	0.000413899	0.00789383
P61079	Ube2d3	ubiquitin-conjugating enzyme E2D 3	66105	-4.71945	0.0019151	0.0171419
P07724	Alb	albumin	11657	-4.78552	0.000108702	0.00401509
P01027	C3	complement component 3	12266	-4.98915	0.00333984	0.0238606
Q921I1	Trf	transferrin	22041	-6.1848	0.00192262	0.0171566
P01942	P01942			-7.98456	0.00315149	0.0229902
Q9JJI8	Rpl38	ribosomal protein L38	67671	-14.1014	0.00261071	0.0205937

## Sheet: B. 12 Canonical Pathways KEGG
source	term_name	term_id	adjusted_p_value	negative_log10_of_adjusted_p_value	term_size	query_size	intersection_size	effective_domain_size	intersections
KEGG	Spliceosome	KEGG:03040	1.35404e-06	5.86837	157	329	23	8947	WBP11,RBM17,SART1,CWC15,DDX46,PRPF6,SRSF5,CRNKL1,SMNDC1,SNRNP40,SNRPA1,SRSF3,SRSF6,SF3A1,NCBP1,SNRNP200,ALYREF,U2AF2,SNW1,SNRPD2,HNRNPC,SNRNP70,SRSF1
KEGG	Protein processing in endoplasmic reticulum	KEGG:04141	6.97997e-06	5.15615	171	329	23	8947	DNAJC3,RRBP1,MOGS,PRKCSH,BAX,UGGT1,GANAB,UBXN1,PDIA4,BCAP31,ERP29,RPN1,SEC62,TXNDC5,CANX,PDIA3,CALR,UBE2D3,ATXN3,SKP1,RBX1,CUL1,PLAA
KEGG	Tight junction	KEGG:04530	0.000332346	3.47841	167	329	20	8947	MSN,SLC9A3R1,DLG1,ACTG1,MYH10,ITGB1,AFDN,ARPC5,VASP,MYH9,PPP2CA,CTTN,TJP1,TJP2,MYL6,Q8CFI0,RAP1A,ACTR3,ARPC3,PPP2R2C
KEGG	Endocytosis	KEGG:04144	0.00153155	2.81487	265	329	25	8947	WASL,SNX6,ARPC5,SNX2,WASHC2,AP2A2,EHD1,EHD4,VPS28,SNX1,EPS15L1,DAB2,SNF8,IGF2R,HGS,AP2B1,Q8CFI0,STAM2,ACTR3,SNX5,AP2M1,CHMP4B,CAPZB,ARPC3,RUFY1
KEGG	Aminoacyl-tRNA biosynthesis	KEGG:00970	0.00278714	2.55484	44	329	9	8947	WARS,TARS,MARS1,LARS,EPRS,AARS,NARS,VARS,GARS
KEGG	Carbon metabolism	KEGG:01200	0.00350435	2.45539	120	329	15	8947	SHMT2,GOT2,SUCLG1,PSPH,SUCLG2,SHMT1,TPI1,GOT1,GLDC,HK2,AMT,PHGDH,ACOX3,G6PDX,PKM
KEGG	Glycine, serine and threonine metabolism	KEGG:00260	0.00775375	2.11049	39	329	8	8947	SHMT2,PSPH,SHMT1,GLDC,AMT,PHGDH,BPGM,ALDH7A1
KEGG	Bacterial invasion of epithelial cells	KEGG:05100	0.00932452	2.03037	75	329	11	8947	WASL,ACTG1,ITGB1,CD2AP,ARPC5,PXN,CTTN,CDH1,VCL,ACTR3,ARPC3
KEGG	Glycolysis / Gluconeogenesis	KEGG:00010	0.0148144	1.82932	66	329	10	8947	ADH1,TPI1,HK2,LDHC,PKM,BPGM,ALDH7A1,ALDH9A1,LDHB,ALDH2
KEGG	Arginine and proline metabolism	KEGG:00330	0.0151222	1.82038	54	329	9	8947	GOT2,OAT,P4HA2,GOT1,CKMT1,ALDH7A1,ALDH9A1,ALDH2,CKB
KEGG	Adherens junction	KEGG:04520	0.0275517	1.55985	71	329	10	8947	WASL,YES1,IQGAP1,ACTG1,AFDN,NECTIN2,PTPN1,TJP1,CDH1,VCL
KEGG	Nucleocytoplasmic transport	KEGG:03013	0.0356756	1.44763	116	329	13	8947	NUP35,NUP107,POM121,RNPS1,PNN,NUP88,RANBP2,XPO7,TPR,PYM1,NCBP1,ALYREF,DDX19A

## Sheet: C. 30 Biological Processes
GO_ID	Name	Uniqueness	Dispensability	adjusted_p_value	negative_log10_of_adjusted_p_value	term_size	query_size	intersection_size	effective_domain_size	intersections
GO:0071840	cellular component organization or biogenesis	0.99	0.02	5.24e-46	45.28	6007	524	297	22710	NDRG1,LAMB1,MSN,LGALS1,ZYX,CNN2,EML2,MACROH2A1,LIMA1,CSRP2,KRT7,CGGBP1,WASL,SLC9A3R1,ESYT1,DSG2,NID1,DSP,PLEC,BRIX1,CBX5,SNX27,HIP1,IQGAP1,GNAI3,PPP1R12A,DLG1,PAWR,H1F3,SHMT2,SRPR,ACTG1,EPB41,DNAJC2,RREB1,MYH10,TMOD3,TLN1,GRHL2,ITGB1,RALB,USP47,EGLN1,GNAS,NUMA1,CD2AP,PDLIM5,XRCC1,ARID1A,CKAP2,RRP1B,ELF3,JMJD6,MKI67,CLYBL,SMCHD1,AFDN,TPM4,ARPC5,PIN1,O88379,VASP,CXADR,NECTIN2,KRT18,SNX2,GOLGA5,WASH…
GO:0009987	cellular process	1	0	1.87e-45	44.73	15560	524	494	22710	MT2,NDRG1,ADH1,LAMB1,MSN,LGALS1,ENPEP,PPIG,ZYX,CNN2,TNKS1BP1,ST14,EML2,MACROH2A1,LIMA1,CSRP2,KRT7,CGGBP1,ERP44,LRRFIP1,WASL,SLC9A3R1,ESYT1,DDAH1,DSG2,Q69ZR2,NID1,DSP,PLEC,BRIX1,CBX5,SNX27,YES1,HIP1,SPCS2,IQGAP1,GNAI3,PPP1R12A,DLG1,PAWR,H1F3,SNX6,WBP11,ATP1B1,SMU1,SHMT2,GOT2,SRPR,ACTG1,EPB41,SACM1L,DNAJC2,RREB1,MYH10,TMOD3,TLN1,GRHL2,ITGB1,RALB,PLCD1,DNAJC3,PTGR1,SUCLG1,NIBAN1,USP47,EPCAM,RRBP1,EG…
GO:0071704	organic substance metabolic process	0.96	0.08	9.39e-45	44.03	9810	524	389	22710	ADH1,MSN,ENPEP,PPIG,TSPAN8,CNN2,TNKS1BP1,ST14,MACROH2A1,CGGBP1,ERP44,LRRFIP1,WASL,SLC9A3R1,DDAH1,USP24,Q69ZR2,DSP,PLEC,CBX5,YES1,HIP1,SPCS2,IQGAP1,RNF40,GNAI3,PPP1R12A,DLG1,PAWR,H1F3,SNX6,WBP11,ATP1B1,SMU1,SHMT2,GOT2,ACTG1,SACM1L,DNAJC2,RREB1,GRHL2,ITGB1,RALB,PLCD1,DNAJC3,PTGR1,SUCLG1,NIBAN1,USP47,EPCAM,EGLN1,GNS,GNAS,CD2AP,ARMC8,HINT2,XRCC1,BOD1L,HTRA1,ASTL,NPEPPS,ARID1A,CKAP2,RRP1B,ELF3,JMJD6,C…
GO:0008152	metabolic process	1	0	1.3e-43	42.88	10174	524	395	22710	ADH1,MSN,ENPEP,PPIG,TSPAN8,CNN2,TNKS1BP1,ST14,MACROH2A1,CGGBP1,ERP44,LRRFIP1,WASL,SLC9A3R1,DDAH1,USP24,Q69ZR2,DSP,PLEC,CBX5,YES1,HIP1,SPCS2,IQGAP1,RNF40,GNAI3,PPP1R12A,DLG1,PAWR,H1F3,SNX6,WBP11,ATP1B1,SMU1,SHMT2,GOT2,ACTG1,SACM1L,DNAJC2,RREB1,GRHL2,ITGB1,RALB,PLCD1,DNAJC3,PTGR1,SUCLG1,NIBAN1,USP47,EPCAM,EGLN1,GNS,GNAS,CD2AP,ARMC8,HINT2,XRCC1,BOD1L,HTRA1,ASTL,NPEPPS,ARID1A,CKAP2,RRP1B,ELF3,JMJD6,C…
GO:0033036	macromolecule localization	0.93	0	2.59e-23	22.59	2640	524	150	22710	MSN,MACROH2A1,LIMA1,WASL,SLC9A3R1,ESYT1,Q69ZR2,DSP,PLEC,SNX27,SPCS2,IQGAP1,DLG1,SNX6,ATP1B1,SRPR,ACTG1,EPB41,SACM1L,MYH10,ITGB1,GNAS,NUMA1,CD2AP,AFDN,PIN1,KRT18,WASHC2,NUP35,FABP3,AP2A2,RAD21,LMNA,APOE,LARP7,MYH9,HCFC1,POLDIP3,EHD1,SARNP,BAX,NAPA,EHD4,VPS28,ANXA2,NUP107,LMNB2,RALA,OGT,FLNA,HEXB,ZC3H11A,PICALM,PGRMC1,PSAP,EMD,POM121,PRPF6,FAF1,TIMM10,STXBP2,EXOSC10,PMPCB,ARHGAP1,MARCKS,SPTBN1,JUP,…
GO:0065007	biological regulation	1	0	3.39e-20	19.47	11947	524	386	22710	MT2,NDRG1,ADH1,LAMB1,MSN,LGALS1,ENPEP,ZYX,TSPAN8,CNN2,TNKS1BP1,EML2,MACROH2A1,LIMA1,CGGBP1,LRRFIP1,WASL,SLC9A3R1,DDAH1,DSG2,Q69ZR2,NID1,DSP,PLEC,CBX5,SNX27,YES1,HIP1,IQGAP1,RNF40,GNAI3,PPP1R12A,DLG1,PAWR,H1F3,SNX6,ATP1B1,SMU1,SHMT2,ACTG1,EPB41,SACM1L,DNAJC2,RREB1,MYH10,TMOD3,TLN1,GRHL2,ITGB1,RALB,PLCD1,DNAJC3,NIBAN1,USP47,EPCAM,RRBP1,EGLN1,GNAS,NUMA1,CD2AP,PDLIM5,HINT2,XRCC1,BOD1L,HTRA1,ASTL,ARID…
GO:0030029	actin filament-based process	0.99	0.01	1.02e-18	17.99	753	524	68	22710	ZYX,CNN2,LIMA1,CSRP2,WASL,SLC9A3R1,DSG2,DSP,PLEC,HIP1,IQGAP1,DLG1,PAWR,ACTG1,EPB41,MYH10,TMOD3,TLN1,ITGB1,CD2AP,PDLIM5,TPM4,ARPC5,VASP,CXADR,WASHC2,CDC42BPB,TPM3,SDC4,MYH9,PLS3,PXN,RALA,FLNA,KRT8,ENAH,ATP1A1,CSRP1,MARCKS,SPTBN1,JUP,PTPN1,CAP1,BAIAP2L1,CTTN,EPB41L2,TJP1,ATP2A2,MYL6,DBNL,CORO1C,Q8CFI0,CORO1B,ACTR3,BST2,CAPZB,CALR,GJA1,ARPC3,TRF,ZBED3,ATXN3,NLRP5,TLE6,KHDC3,PLS1,PPM1F,ARHGDIA
GO:0009056	catabolic process	0.98	0.09	2.69e-17	16.57	2214	524	123	22710	ADH1,MSN,ENPEP,ST14,DDAH1,Q69ZR2,RNF40,GNAI3,SHMT2,GOT2,ITGB1,RALB,DNAJC3,EGLN1,GNS,CD2AP,ARMC8,HINT2,NPEPPS,SND1,PIN1,AGO2,APOE,OAT,TRIP12,BAX,PLBD2,VPS28,ANXA2,GIGYF2,SHMT1,OGT,FLNA,HEXB,SUPV3L1,EXOSC6,PSAP,UGGT1,THRAP3,FAF1,RPL23,RNPS1,EXOSC10,TPI1,GOT1,UBXN1,PUM1,PTPN1,PPP2CA,CPT1A,TOM1,YTHDF2,GLDC,BAG3,EIF2A,MTDH,BCAP31,SNF8,CTTN,ALAD,XRN2,ATP2A2,RAB1B,TRIM25,ELOC,HNRNPA0,IGF2BP1,ETFB,PSMC4,…
GO:0051179	localization	1	0	3.55e-16	15.45	4826	524	201	22710	MSN,CNN2,MACROH2A1,LIMA1,WASL,SLC9A3R1,ESYT1,Q69ZR2,DSP,PLEC,SNX27,YES1,HIP1,SPCS2,IQGAP1,GNAI3,PPP1R12A,DLG1,PAWR,SNX6,ATP1B1,SRPR,ACTG1,EPB41,SACM1L,MYH10,ITGB1,RALB,PLCD1,GNAS,NUMA1,CD2AP,ARID1A,SLC6A14,LASP1,JMJD6,AFDN,ARPC5,PIN1,CXADR,NECTIN2,KRT18,SNX2,GOLGA5,WASHC2,NUP35,FABP3,AP2A2,RAD21,LMNA,LYAR,SDC4,APOE,LARP7,MYH9,HCFC1,POLDIP3,PLS3,EHD1,SARNP,BAX,NAPA,EHD4,VPS28,ANXA2,NUP107,LMNB2,RA…
GO:0006950	response to stress	0.97	0	3.7e-13	12.43	3589	524	157	22710	MT2,LGALS1,ZYX,TSPAN8,CNN2,TNKS1BP1,MACROH2A1,ERP44,DDAH1,DSP,PLEC,CBX5,YES1,DLG1,PAWR,ATP1B1,SHMT2,ACTG1,RREB1,MYH10,ITGB1,RALB,DNAJC3,NIBAN1,USP47,EGLN1,GNAS,XRCC1,BOD1L,HTRA1,NPEPPS,ARID1A,ELF3,SMCHD1,PIN1,CXADR,NECTIN2,RAD21,LMNA,LYAR,SDC4,CERS2,APOE,SP1,SLK,MYH9,TRIP12,CHCHD2,BAX,GCN1,ANXA2,GIGYF2,OGT,FLNA,KRT8,BAZ1B,PSAP,UGGT1,SMC4,FAF1,STXBP2,ACTL6A,SRSF5,MARCKS,TXNDC12,GNB1,UBXN1,PUM1,PTP…
GO:0032502	developmental process	1	0	2.56e-10	9.59	6092	524	218	22710	NDRG1,LAMB1,MSN,LGALS1,ENPEP,TSPAN8,CNN2,ST14,MACROH2A1,CSRP2,KRT7,WASL,SLC9A3R1,DDAH1,DSG2,Q69ZR2,NID1,DSP,PLEC,YES1,IQGAP1,DLG1,PAWR,ACTG1,EPB41,RREB1,MYH10,TMOD3,GRHL2,ITGB1,PLCD1,EPCAM,EGLN1,GNAS,NUMA1,PDLIM5,XRCC1,HTRA1,ARID1A,ETL4,ELF3,JMJD6,MKI67,SMCHD1,AFDN,PIN1,VASP,PSPH,CXADR,NECTIN2,SNX2,GLG1,TAGLN2,FABP3,AP2A2,AGO2,PTBP3,LMNA,LYAR,SDC4,CERS2,APOE,TMX2,SP1,LARP7,MYH9,HCFC1,PLS3,PRKCSH,…
GO:0022402	cell cycle process	0.97	0.01	1.04e-08	7.98	1158	524	67	22710	MACROH2A1,WASL,PLEC,PPP1R12A,DLG1,MYH10,TMOD3,ITGB1,USP47,NUMA1,ARID1A,CKAP2,MKI67,SND1,PIN1,RAD21,LMNA,LARP7,MYH9,NCAPH,SMC3,CDK11B,CENPV,GIGYF2,FLNA,SON,BAZ1B,SMC4,KIF4,RPL23,ACTL6A,SPTBN1,PUM1,PPP2CA,MAD1L1,YTHDF2,BIRC6,SMARCA4,SMC2,ATRX,PPP1R7,ARPP19,LMNB1,DDX3X,MCMBP,TPR,MTA3,MYBBP1A,YWHAH,NPM1,RPL24,ACTR3,INTS13,NUBP1,CHMP4B,CALR,GJA1,PHGDH,DYNC1H1,ZBED3,SPIN1,NLRP5,TLE6,PEBP1,KHDC3,CIAO2B,…
GO:0048856	anatomical structure development	0.9	0	1.16e-08	7.93	5661	524	201	22710	NDRG1,LAMB1,MSN,LGALS1,ENPEP,CNN2,ST14,MACROH2A1,CSRP2,KRT7,WASL,SLC9A3R1,DDAH1,DSG2,Q69ZR2,NID1,DSP,PLEC,IQGAP1,DLG1,PAWR,ACTG1,EPB41,RREB1,MYH10,TMOD3,GRHL2,ITGB1,PLCD1,EPCAM,EGLN1,GNAS,NUMA1,PDLIM5,XRCC1,HTRA1,ARID1A,ETL4,ELF3,JMJD6,MKI67,SMCHD1,AFDN,PIN1,VASP,PSPH,CXADR,NECTIN2,SNX2,GLG1,TAGLN2,AP2A2,AGO2,LMNA,LYAR,SDC4,CERS2,APOE,TMX2,SP1,MYH9,HCFC1,PLS3,PRKCSH,TRIP12,EHD1,BAX,NAPA,POLR1B,SA…
GO:0006915	apoptotic process	0.98	0.01	1.17e-08	7.93	1706	524	86	22710	LGALS1,SLC9A3R1,HIP1,GNAI3,PAWR,SNX6,ITGB1,DNAJC3,USP47,EPCAM,EGLN1,HTRA1,RRP1B,PIN1,KRT18,LMNA,APOE,SLK,BAX,UTP11,CDK11B,OGT,FLNA,SON,KRT8,SUPV3L1,FAF1,RNPS1,ACTL6A,MARCKS,TXNDC12,GNB1,CKMT1,PTPN1,BAG3,BIRC6,SMARCA4,MTDH,BCAP31,TOMM70A,CTTN,TJP1,SRSF6,IGF2R,ATP2A2,CCAR1,AKAP1,ERP29,GNAI2,DDX3X,MYBBP1A,YWHAH,SLC2A3,HK2,NPM1,NDUFS1,TARDBP,CFDP1,AATF,AARS,TRAP1,ANXA6,NONO,PDIA3,GJA1,VNN1,HDGF,ALB,C…
GO:0008219	cell death	0.99	0.01	1.23e-08	7.91	1950	524	94	22710	LGALS1,SLC9A3R1,HIP1,GNAI3,PAWR,SNX6,ITGB1,DNAJC3,USP47,EPCAM,EGLN1,HTRA1,RRP1B,PIN1,KRT18,LMNA,APOE,SLK,BAX,UTP11,CDK11B,OGT,FLNA,SON,KRT8,SUPV3L1,PICALM,PSAP,FAF1,RNPS1,ACTL6A,MARCKS,TXNDC12,GNB1,CKMT1,PTPN1,BAG3,BIRC6,SMARCA4,MTDH,BCAP31,TOMM70A,CTTN,TJP1,SRSF6,IGF2R,ATP2A2,CCAR1,AKAP1,ERP29,AP2B1,CACYBP,GNAI2,DDX3X,MYBBP1A,YWHAH,SLC2A3,HK2,NPM1,NDUFS1,TARDBP,CFDP1,AATF,AARS,TRAP1,ANXA6,NONO,P…
GO:0007049	cell cycle	0.99	0.01	3.09e-06	5.51	1532	524	74	22710	MACROH2A1,WASL,SLC9A3R1,PLEC,IQGAP1,PPP1R12A,DLG1,MYH10,TMOD3,ITGB1,USP47,NUMA1,ARID1A,CKAP2,MKI67,SND1,PIN1,RAD21,LMNA,LARP7,MYH9,BAX,NCAPH,SMC3,CDK11B,CENPV,GIGYF2,FLNA,SON,BAZ1B,SMC4,KIF4,RNF2,RPL23,ACTL6A,SPTBN1,NUP88,PUM1,PPP2CA,MAD1L1,YTHDF2,BIRC6,SMARCA4,SMC2,ATRX,PPP1R7,ARPP19,LMNB1,DDX3X,MCMBP,TPR,MTA3,MYBBP1A,YWHAH,NPM1,RPL24,ACTR3,TARDBP,AATF,INTS13,NUBP1,CHMP4B,CALR,GJA1,PHGDH,DYNC1H1…
GO:0050896	response to stimulus	1	0	2.84e-05	4.55	9049	524	272	22710	MT2,NDRG1,ADH1,LAMB1,MSN,LGALS1,ENPEP,ZYX,TSPAN8,CNN2,TNKS1BP1,MACROH2A1,ERP44,WASL,SLC9A3R1,DDAH1,NID1,DSP,PLEC,AA467197,CBX5,YES1,HIP1,IQGAP1,GNAI3,PPP1R12A,DLG1,PAWR,SNX6,ATP1B1,SHMT2,GOT2,ACTG1,RREB1,MYH10,TLN1,ITGB1,RALB,PLCD1,DNAJC3,NIBAN1,USP47,EPCAM,RRBP1,EGLN1,GNAS,NUMA1,CD2AP,XRCC1,BOD1L,HTRA1,NPEPPS,ARID1A,SLC6A14,RRP1B,ELF3,JMJD6,SMCHD1,AFDN,PIN1,VASP,CXADR,NECTIN2,KRT18,DYNLRB1,GLG1,…
GO:0040007	growth	1	0	0.0005	3.3	989	524	50	22710	MT2,PLEC,IQGAP1,DLG1,DNAJC2,MYH10,GRHL2,ITGB1,USP47,GNAS,PDLIM5,AFDN,PIN1,CXADR,PPAN,APOE,CPNE1,GIGYF2,SUPV3L1,PICALM,PSAP,SALL4,JARID2,H1F5,SMARCA4,ATRX,TOMM70A,CTTN,DBNL,DDX3X,VCL,Q8CFI0,NPM1,ACTR3,NCBP1,ANXA6,NUBP1,BST2,GJA1,RPL4,TRIM28,C3,KDM2B,G6PDX,PKM,NDUFS3,PLS1,PLAA,PPM1F,CDK1
GO:0043038	amino acid activation	0.92	0.09	0.000659	3.18	40	524	9	22710	WARS,TARS,MARS1,LARS,EPRS,AARS,NARS,VARS,GARS
GO:0016049	cell growth	0.99	0.01	0.00226	2.65	504	524	31	22710	IQGAP1,DNAJC2,ITGB1,USP47,PDLIM5,AFDN,PIN1,PPAN,APOE,CPNE1,SUPV3L1,PICALM,H1F5,SMARCA4,TOMM70A,CTTN,DBNL,DDX3X,VCL,Q8CFI0,NPM1,ACTR3,NCBP1,NUBP1,BST2,GJA1,RPL4,KDM2B,G6PDX,NDUFS3,PLAA
GO:0022414	reproductive process	0.99	0	0.00382	2.42	1435	524	62	22710	LAMB1,TSPAN8,ST14,Q69ZR2,DLG1,GRHL2,ITGB1,ASTL,ARID1A,MKI67,CXADR,NECTIN2,AGO2,SP1,LARP7,MYH9,BAX,POLR1B,NCAPH,SMC3,NUP107,FLNA,KRT8,HEXB,PSAP,SMC4,RNF2,UBAP2L,PUM1,YTHDF2,SERPINB6A,TIAL1,SMC2,ATRX,SNRPA1,BCAP31,XRN2,DDX3X,BSG,ACTR3,AGFG1,INTS13,FKBP4,WDR77,ALPL,CCT4,CALR,GJA1,TRIM28,C3,OVGP1,SPIN1,LDHC,NLRP5,TLE6,PLAT,SPINT2,KDM2B,PEBP1,NLRP14,UCHL1,HSD17B4
GO:0000003	reproduction	1	0	0.00448	2.35	1442	524	62	22710	LAMB1,TSPAN8,ST14,Q69ZR2,DLG1,GRHL2,ITGB1,ASTL,ARID1A,MKI67,CXADR,NECTIN2,AGO2,SP1,LARP7,MYH9,BAX,POLR1B,NCAPH,SMC3,NUP107,FLNA,KRT8,HEXB,PSAP,SMC4,RNF2,UBAP2L,PUM1,YTHDF2,SERPINB6A,TIAL1,SMC2,ATRX,SNRPA1,BCAP31,XRN2,DDX3X,BSG,ACTR3,AGFG1,INTS13,FKBP4,WDR77,ALPL,CCT4,CALR,GJA1,TRIM28,C3,OVGP1,SPIN1,LDHC,NLRP5,TLE6,PLAT,SPINT2,KDM2B,PEBP1,NLRP14,UCHL1,HSD17B4
GO:0006457	protein folding	0.99	0.01	0.00563	2.25	150	524	15	22710	PPIG,ERP44,DNAJC2,DNAJC3,UNC45A,TXNDC5,TRAP1,SGTA,CANX,FKBP4,PDIA3,CCT4,CALR,VBP1,CLU
GO:0016032	viral process	1	0	0.00992	2	311	524	22	22710	LGALS1,RRP1B,NECTIN2,APOE,SP1,LARP7,HCFC1,SPINT1,SMARCA4,SNF8,NUCKS1,IGF2R,TRIM25,SLC3A2,DDX3X,EIF2D,BSG,TARDBP,BST2,CHMP4B,TRIM28,OAS1C
GO:0051301	cell division	0.99	0.01	0.0121	1.92	291	524	21	22710	PLEC,GNAI3,MYH10,CKAP2,PIN1,MYH9,CENPV,SON,KIF4,SPTBN1,YTHDF2,BIRC6,TIAL1,GNAI2,ACTR3,AATF,CHMP4B,HDGF,NLRP5,TLE6,PADI6
GO:0007155	cell adhesion	0.99	0.01	0.0168	1.77	1276	524	55	22710	LAMB1,MSN,LGALS1,ZYX,DSG2,NID1,DSP,IQGAP1,PPP1R12A,DLG1,PAWR,ACTG1,RREB1,MYH10,TLN1,GRHL2,ITGB1,EPCAM,GNAS,CD2AP,ASTL,ARID1A,AFDN,CXADR,NECTIN2,SDC4,SLK,MYH9,SART1,PXN,FLNA,FAF1,ACTL6A,MARCKS,JUP,MAD1L1,FBLIM1,YTHDF2,SMARCA4,CTTN,TJP1,TJP2,ASS1,CORO1C,VCL,BSG,CFDP1,AATF,CALR,VNN1,ATXN3,SPINT2,PRDX2,SPRY4,PPM1F
GO:0086042	cardiac muscle cell-cardiac muscle cell adhesion	0.99	0.01	0.0244	1.61	7	524	4	22710	DSG2,DSP,CXADR,JUP
GO:1901135	carbohydrate derivative metabolic process	0.97	0.09	0.0284	1.55	922	524	43	22710	ERP44,GNAI3,PAWR,ATP1B1,SUCLG1,GNS,AGO2,SUCLG2,MOGS,PRKCSH,BAX,SHMT1,OGT,TK1,HEXB,PSAP,UGGT1,GANAB,UAP1L1,TPI1,NDUFS7,GPAT3,NDUFB8,RAB1B,RPN1,P51569,HK2,NDUFS1,AATF,ATP5K,GART,ATP5J,OVGP1,GMDS,LDHC,GDA,G6PDX,PKM,NDUFS3,AK4,HSD17B4,AKR1B3,DNM1L
GO:0048870	cell motility	0.99	0.01	0.0391	1.41	1645	524	65	22710	LAMB1,MSN,ENPEP,CNN2,ST14,LIMA1,WASL,SLC9A3R1,PLEC,IQGAP1,PAWR,ACTG1,RREB1,MYH10,ITGB1,EPCAM,CD2AP,AFDN,ARPC5,PIN1,CXADR,CDC42BPB,AGO2,MPP1,LMNA,SDC4,CERS2,APOE,SP1,SLK,MYH9,BAX,PXN,CENPV,OGT,FLNA,HEXB,ENAH,TNS3,JUP,CAP1,SMARCA4,CTTN,TJP1,CCAR1,GNAI2,CORO1C,VCL,CORO1B,BSG,ACTR3,NARS,INTS13,ANXA6,BST2,CALR,GJA1,TRF,LDHC,PLAT,SPINT2,PLAA,PPM1F,DNM1L,ARHGDIA
GO:0003012	muscle system process	0.96	0	0.044	1.36	393	524	24	22710	DSG2,DSP,DLG1,PAWR,ATP1B1,TMOD3,PDLIM5,TPM4,PIN1,TPM3,LMNA,FLNA,ATP1A1,JUP,JARID2,TOMM70A,CTTN,ATP2A2,MYL6,AKAP1,Q8CFI0,ANXA6,SRSF1,G6PDX

## Sheet: D. 18 Molecular Functions
GO_ID	Name	Uniqueness	Dispensability	adjusted_p_value	negative_log10_of_adjusted_p_value	term_size	query_size	intersection_size	effective_domain_size	intersections
GO:0005488	binding	1	0	9.41e-63	62.03	11802	516	455	22024	MT2,NDRG1,ADH1,LAMB1,MSN,LGALS1,ENPEP,PPIG,ZYX,TSPAN8,TNKS1BP1,EML2,MACROH2A1,LIMA1,CSRP2,KRT7,CGGBP1,ERP44,LRRFIP1,WASL,SLC9A3R1,ESYT1,DDAH1,DSG2,Q69ZR2,NID1,DSP,PLEC,BRIX1,CBX5,SNX27,YES1,HIP1,IQGAP1,RNF40,GNAI3,PPP1R12A,DLG1,PAWR,H1F3,SNX6,WBP11,ATP1B1,SHMT2,GOT2,SRPR,ACTG1,EPB41,SACM1L,DNAJC2,RREB1,MYH10,PDCD11,TMOD3,STRN4,TLN1,GRHL2,ITGB1,RALB,PLCD1,DNAJC3,SUCLG1,USP47,EPCAM,RRBP1,EGLN1,UNC4…
GO:0005515	protein binding	0.9	0.08	2e-51	50.7	8686	516	375	22024	NDRG1,ADH1,LAMB1,MSN,LGALS1,ZYX,TSPAN8,TNKS1BP1,EML2,MACROH2A1,LIMA1,CSRP2,KRT7,CGGBP1,ERP44,LRRFIP1,WASL,SLC9A3R1,ESYT1,DSG2,Q69ZR2,NID1,DSP,PLEC,CBX5,SNX27,YES1,HIP1,IQGAP1,RNF40,GNAI3,PPP1R12A,DLG1,PAWR,H1F3,SNX6,WBP11,ATP1B1,SHMT2,GOT2,ACTG1,EPB41,SACM1L,DNAJC2,MYH10,PDCD11,TMOD3,STRN4,TLN1,ITGB1,RALB,PLCD1,DNAJC3,SUCLG1,USP47,EPCAM,RRBP1,EGLN1,UNC45A,GNAS,NUMA1,CD2AP,PDLIM5,FRG1,XRCC1,BOD1L,…
GO:0044877	protein-containing complex binding	0.92	0	2.49e-27	26.6	1452	516	112	22024	LAMB1,TSPAN8,TNKS1BP1,MACROH2A1,LIMA1,SLC9A3R1,NID1,PLEC,CBX5,HIP1,IQGAP1,GNAI3,H1F3,SRPR,EPB41,DNAJC2,MYH10,STRN4,TLN1,ITGB1,SUCLG1,EPCAM,GNAS,NUMA1,CD2AP,FRG1,ARID1A,LASP1,JMJD6,AFDN,SND1,TPM4,ARPC5,CXADR,SNX2,WASHC2,CDC42BPB,TPM3,AP2A2,SUCLG2,APOE,H1F0,MYH9,POLDIP3,PLS3,PRKCSH,BAX,NAPA,SMC3,VPS28,PXN,OGT,FLNA,RAP1B,KRT8,HEXB,PRPF6,H1F4,MARCKS,SPTBN1,JUP,GNB1,UBXN1,PTPN1,PPP2CA,RANBP2,BAG3,EIF2…
GO:0003824	catalytic activity	1	0	1.55e-11	10.81	4602	516	181	22024	ADH1,ENPEP,PPIG,ST14,ERP44,DDAH1,USP24,Q69ZR2,YES1,RNF40,GNAI3,PPP1R12A,SHMT2,GOT2,SRPR,SACM1L,RALB,PLCD1,PTGR1,SUCLG1,USP47,EGLN1,GNS,GNAS,HINT2,XRCC1,HTRA1,ASTL,NPEPPS,ARID1A,JMJD6,CLYBL,SMCHD1,SND1,PIN1,PSPH,CDC42BPB,AGO2,SUCLG2,MOGS,CERS2,TMX2,SLK,Q6ZPY7,OAT,TRIP12,POLR1B,SMC3,PLBD2,CPNE1,CDK11B,SHMT1,RALA,OGT,RAP1B,TK1,P4HA2,HEXB,SUPV3L1,ATP1A1,GFM1,BAZ1B,UGGT1,ACAD9,GANAB,RNF2,UAP1L1,EXOSC1…
GO:0005198	structural molecule activity	1	0	7.06e-09	8.15	523	516	41	22024	LAMB1,CSRP2,KRT7,NID1,DSP,PLEC,DLG1,H1F3,ACTG1,ARPC5,MRPL12,NUP35,LMNA,PLS3,NUP107,LMNB2,KRT8,CSRP1,POM121,H1F4,RPL19,RPL23,RPS17,SPTBN1,MRPS23,MYL6,LMNB1,DBNL,RPL35A,TPR,RPL37A,RPL24,ACTR3,RPL3,RPS21,RPL32,RPL4,RPS14,ARPC3,RPL38,RPS26
GO:0016874	ligase activity	0.99	0	6.86e-07	6.16	146	516	19	22024	SUCLG1,SUCLG2,WARS,TARS,MARS1,RTCB,ASS1,UBA2,ACSF2,LARS,EPRS,SAE1,AARS,NARS,ATP5K,GART,VARS,GARS,ATP5J
GO:0060090	molecular adaptor activity	1	0	1.48e-06	5.83	503	516	36	22024	SLC9A3R1,CBX5,HIP1,IQGAP1,DLG1,ATP1B1,SRPR,GOLGA5,AP2A2,SP1,MYH9,HCFC1,NAPA,PXN,TNS3,JUP,GNB1,TIAL1,TJP2,ELOC,AKAP1,CACYBP,VCL,NPM1,TARDBP,NCBP1,TCOF1,SGTA,ALYREF,AP2M1,GJA1,ECPAS,SKP1,RBX1,CUL1,DNM1L
GO:0140098	catalytic activity, acting on RNA	0.97	0.05	1.35e-05	4.87	293	516	25	22024	JMJD6,SND1,AGO2,POLR1B,SUPV3L1,EXOSC10,WARS,TARS,POLR2B,MARS1,RTCB,XRN2,FTSJ3,DDX3X,LARS,DDX1,EPRS,SNRNP200,AARS,NARS,DDX17,POLR1A,VARS,GARS,DDX19A
GO:0008289	lipid binding	0.92	0.05	1.67e-05	4.78	707	516	42	22024	LAMB1,ESYT1,SNX27,HIP1,IQGAP1,GOT2,EPB41,TLN1,PLCD1,NUMA1,SNX2,WASHC2,NUP35,FABP3,AP2A2,ESYT2,APOE,ZRANB2,BAX,CPNE1,ANXA2,OGT,PICALM,ATP1A1,PSAP,ACAD9,MARCKS,TOM1,SNF8,IGF2R,NPM1,TARDBP,ACADM,SNX5,ANXA6,VNN1,C3,ALB,ACOX3,PLA2G4C,ANXA7,ARHGDIA
GO:0140640	catalytic activity, acting on a nucleic acid	0.99	0.06	7.55e-05	4.12	461	516	31	22024	XRCC1,ARID1A,JMJD6,SND1,AGO2,POLR1B,SMC3,SUPV3L1,EXOSC10,WARS,TARS,POLR2B,SMARCA4,ATRX,MARS1,RTCB,XRN2,FTSJ3,DDX3X,LARS,DDX1,EPRS,SNRNP200,AARS,NARS,DDX17,POLR1A,VARS,GARS,DNMT1,DDX19A
GO:0005200	structural constituent of cytoskeleton	0.98	0	0.000246	3.61	69	516	11	22024	PLEC,ACTG1,ARPC5,LMNA,PLS3,LMNB2,SPTBN1,LMNB1,DBNL,ACTR3,ARPC3
GO:0003712	transcription coregulator activity	0.99	0.01	0.000273	3.56	439	516	29	22024	RRP1B,Q6ZPY7,HCFC1,PXN,SUB1,THRAP3,PRPF6,JUP,MED6,SMARCA4,MTDH,NUCKS1,TRIM25,CCAR1,MTA3,MYBBP1A,RBM14,DDX1,NPM1,SFR1,WDR77,DDX17,HDGF,TRIM28,TLE6,KDM2B,CRYM,RBPMS,PKM
GO:0140657	ATP-dependent activity	1	0	0.00196	2.71	433	516	27	22024	ATP1B1,MYH10,ARID1A,SMCHD1,MYH9,SMC3,SUPV3L1,ATP1A1,ATP6V0A4,KIF4,SMARCA4,ATRX,ATP2A2,MYL6,DDX3X,UBA2,ACSF2,PSMC4,DDX1,SNRNP200,SAE1,ATP6V1G1,DDX17,ATP5J,DYNC1H1,CLPB,DDX19A
GO:0030674	protein-macromolecule adaptor activity	1	0	0.00232	2.63	337	516	23	22024	SLC9A3R1,CBX5,HIP1,IQGAP1,ATP1B1,GOLGA5,AP2A2,MYH9,HCFC1,NAPA,PXN,TNS3,JUP,GNB1,TIAL1,TJP2,ELOC,NPM1,TARDBP,TCOF1,AP2M1,SKP1,CUL1
GO:0016491	oxidoreductase activity	0.99	0.07	0.00312	2.51	661	516	35	22024	ADH1,PTGR1,EGLN1,JMJD6,SUCLG2,TMX2,P4HA2,ACAD9,TXNDC12,NDUFS7,GLDC,TXNDC17,ETFB,TXNDC5,NDUFS1,ACADM,PDIA3,PHGDH,ACOX3,AKR7A5,PECR,LDHC,PAOX,KDM2B,PRDX1,PRDX2,CRYM,G6PDX,ALDH7A1,NDUFS3,ALDH9A1,LDHB,ALDH2,HSD17B4,AKR1B3
GO:0016742	hydroxymethyl-, formyl- and related transferase activity	0.99	0.04	0.00849	2.07	8	516	4	22024	SHMT2,SHMT1,AMT,GART
GO:0016787	hydrolase activity	0.99	0.09	0.0186	1.73	1745	516	67	22024	ENPEP,ST14,DDAH1,USP24,GNAI3,PPP1R12A,SRPR,SACM1L,RALB,PLCD1,USP47,GNS,GNAS,HINT2,XRCC1,HTRA1,ASTL,NPEPPS,SMCHD1,SND1,PSPH,AGO2,MOGS,PLBD2,CPNE1,RALA,RAP1B,HEXB,ATP1A1,GFM1,GANAB,EXOSC10,PMPCB,GNB1,PTPN1,PPP2CA,SMARCA4,XRN2,RAB1B,GNAI2,DDX3X,RAP1A,P51569,DDX1,AARS,ATP6V1G1,ALPL,PDIA3,GARS,VNN1,ATP5J,OVGP1,CTSD,PLA2G4C,AKR7A5,MTMR14,ATXN3,PLAT,GDA,PADI6,OTUB1,DAGLB,UCHL1,ALDH2,PPM1F,CLPB,DNM1L
GO:0045182	translation regulator activity	0.99	0	0.0414	1.38	137	516	12	22024	SHMT2,AGO2,GCN1,SHMT1,GFM1,EIF2A,IGF2BP1,ABCF1,EIF2D,AARS,TUFM,RPS14

## Sheet: E. 27 Canonical Path Reactome
source	term_name	term_id	adjusted_p_value	negative_log10_of_adjusted_p_value	term_size	query_size	intersection_size	effective_domain_size	intersections
REAC	Metabolism of RNA	REAC:R-MMU-8953854	1.01481e-14	13.9936	527	363	69	8362	TNKS1BP1,WBP11,PDCD11,RBM17,NUP35,MPHOSPH10,CSTF2,POLDIP3,SARNP,SART1,NUP107,UTP11,CWC15,ZC3H11A,EXOSC6,DDX46,POM121,PRPF6,RPL19,RPL23,RNPS1,RPS17,EXOSC10,SRSF5,CRNKL1,NUP88,SMNDC1,PPP2CA,CSTF1,RANBP2,POLR2B,SNRNP40,SNRPA1,SRSF3,XRN2,NOP14,FTSJ3,HNRNPA0,UTP14A,RPL35A,SRRM2,PSMC4,TPR,SF3A1,RPL37A,RRP9,RPL24,GTF2F1,NCBP1,SNRNP200,RPL3,ALYREF,RPS21,U2AF2,RPL32,SNRPD2,WDR77,HNRNPC,RPL4,PSMA5,KHSRP,SN…
REAC	Processing of Capped Intron-Containing Pre-mRNA	REAC:R-MMU-72203	1.7343e-10	9.76088	217	363	37	8362	WBP11,RBM17,NUP35,CSTF2,POLDIP3,SARNP,SART1,NUP107,CWC15,ZC3H11A,DDX46,POM121,PRPF6,RNPS1,SRSF5,CRNKL1,NUP88,SMNDC1,CSTF1,RANBP2,POLR2B,SNRNP40,SNRPA1,SRSF3,HNRNPA0,SRRM2,TPR,SF3A1,GTF2F1,NCBP1,SNRNP200,ALYREF,U2AF2,SNRPD2,HNRNPC,SNRNP70,SRSF1
REAC	mRNA Splicing - Major Pathway	REAC:R-MMU-72163	7.51706e-08	7.12395	160	363	28	8362	WBP11,RBM17,CSTF2,SART1,CWC15,DDX46,PRPF6,RNPS1,SRSF5,CRNKL1,SMNDC1,CSTF1,POLR2B,SNRNP40,SNRPA1,SRSF3,HNRNPA0,SRRM2,SF3A1,GTF2F1,NCBP1,SNRNP200,ALYREF,U2AF2,SNRPD2,HNRNPC,SNRNP70,SRSF1
REAC	mRNA Splicing	REAC:R-MMU-72172	1.82653e-07	6.73837	166	363	28	8362	WBP11,RBM17,CSTF2,SART1,CWC15,DDX46,PRPF6,RNPS1,SRSF5,CRNKL1,SMNDC1,CSTF1,POLR2B,SNRNP40,SNRPA1,SRSF3,HNRNPA0,SRRM2,SF3A1,GTF2F1,NCBP1,SNRNP200,ALYREF,U2AF2,SNRPD2,HNRNPC,SNRNP70,SRSF1
REAC	Transport of Mature mRNA derived from an Intron-Containing Transcript	REAC:R-MMU-159236	8.59671e-06	5.06567	68	363	16	8362	NUP35,POLDIP3,SARNP,NUP107,ZC3H11A,POM121,RNPS1,SRSF5,NUP88,RANBP2,SRSF3,TPR,NCBP1,ALYREF,U2AF2,SRSF1
REAC	Apoptosis	REAC:R-MMU-109581	2.04093e-05	4.69017	101	363	19	8362	DSG2,DSP,PLEC,H1F3,LMNA,H1F0,BAX,H1F4,H1F5,BCAP31,TJP1,TJP2,LMNB1,YWHAH,DYNLL2,YWHAZ,YWHAG,YWHAQ,DNM1L
REAC	Apoptotic execution phase	REAC:R-MMU-75153	2.32786e-05	4.63304	47	363	13	8362	DSG2,DSP,PLEC,H1F3,LMNA,H1F0,H1F4,H1F5,BCAP31,TJP1,TJP2,LMNB1,DNM1L
REAC	Programmed Cell Death	REAC:R-MMU-5357801	5.51736e-05	4.25827	129	363	21	8362	DSG2,DSP,PLEC,H1F3,LMNA,H1F0,BAX,OGT,H1F4,H1F5,BCAP31,TJP1,TJP2,LMNB1,YWHAH,CHMP4B,DYNLL2,YWHAZ,YWHAG,YWHAQ,DNM1L
REAC	Transport of Mature Transcript to Cytoplasm	REAC:R-MMU-72202	5.58907e-05	4.25266	77	363	16	8362	NUP35,POLDIP3,SARNP,NUP107,ZC3H11A,POM121,RNPS1,SRSF5,NUP88,RANBP2,SRSF3,TPR,NCBP1,ALYREF,U2AF2,SRSF1
REAC	Signaling by Rho GTPases, Miro GTPases and RHOBTB3	REAC:R-MMU-9716542	0.00028644	3.54297	562	363	50	8362	ESYT1,DSG2,DSP,IQGAP1,PPP1R12A,SHMT2,ACTG1,MYH10,TMOD3,ITGB1,HINT2,TPM4,ARPC5,PIN1,CDC42BPB,TPM3,SLK,MYH9,NUP107,FLNA,PICALM,EMD,ARHGAP1,SPTBN1,JUP,PPP2CA,RANBP2,MAD1L1,BAIAP2L1,BCAP31,TJP2,HGS,MYL6,LMNB1,STAM2,PLIN3,YWHAH,ACTR3,HNRNPC,CAPZB,GJA1,DYNC1H1,ARPC3,DYNLL2,NDUFS3,CKB,YWHAZ,YWHAG,YWHAQ,ARHGDIA
REAC	Signaling by Rho GTPases	REAC:R-MMU-194315	0.000306512	3.51355	547	363	49	8362	ESYT1,DSG2,DSP,IQGAP1,PPP1R12A,SHMT2,ACTG1,MYH10,TMOD3,ITGB1,HINT2,TPM4,ARPC5,PIN1,CDC42BPB,TPM3,SLK,MYH9,NUP107,FLNA,PICALM,EMD,ARHGAP1,SPTBN1,JUP,PPP2CA,RANBP2,MAD1L1,BAIAP2L1,BCAP31,TJP2,HGS,MYL6,LMNB1,STAM2,YWHAH,ACTR3,HNRNPC,CAPZB,GJA1,DYNC1H1,ARPC3,DYNLL2,NDUFS3,CKB,YWHAZ,YWHAG,YWHAQ,ARHGDIA
REAC	Major pathway of rRNA processing in the nucleolus and cytosol	REAC:R-MMU-6791226	0.000313596	3.50363	167	363	23	8362	PDCD11,MPHOSPH10,UTP11,EXOSC6,RPL19,RPL23,RPS17,EXOSC10,XRN2,NOP14,FTSJ3,UTP14A,RPL35A,RPL37A,RRP9,RPL24,RPL3,RPS21,RPL32,RPL4,RPS14,RPL38,RPS26
REAC	rRNA processing in the nucleus and cytosol	REAC:R-MMU-8868773	0.000313596	3.50363	167	363	23	8362	PDCD11,MPHOSPH10,UTP11,EXOSC6,RPL19,RPL23,RPS17,EXOSC10,XRN2,NOP14,FTSJ3,UTP14A,RPL35A,RPL37A,RRP9,RPL24,RPL3,RPS21,RPL32,RPL4,RPS14,RPL38,RPS26
REAC	rRNA processing	REAC:R-MMU-72312	0.000313596	3.50363	167	363	23	8362	PDCD11,MPHOSPH10,UTP11,EXOSC6,RPL19,RPL23,RPS17,EXOSC10,XRN2,NOP14,FTSJ3,UTP14A,RPL35A,RPL37A,RRP9,RPL24,RPL3,RPS21,RPL32,RPL4,RPS14,RPL38,RPS26
REAC	mRNA 3'-end processing	REAC:R-MMU-72187	0.00080154	3.09607	53	363	12	8362	CSTF2,POLDIP3,SARNP,ZC3H11A,RNPS1,SRSF5,CSTF1,SRSF3,NCBP1,ALYREF,U2AF2,SRSF1
REAC	Nonsense Mediated Decay (NMD) enhanced by the Exon Junction Complex (EJC)	REAC:R-MMU-975957	0.00160881	2.79349	109	363	17	8362	RPL19,RPL23,RNPS1,RPS17,PPP2CA,RPL35A,RPL37A,RPL24,NCBP1,RPL3,RPS21,RPL32,RPL4,RPS14,RPL38,DCP1A,RPS26
REAC	Nonsense-Mediated Decay (NMD)	REAC:R-MMU-927802	0.00160881	2.79349	109	363	17	8362	RPL19,RPL23,RNPS1,RPS17,PPP2CA,RPL35A,RPL37A,RPL24,NCBP1,RPL3,RPS21,RPL32,RPL4,RPS14,RPL38,DCP1A,RPS26
REAC	RNA Polymerase II Transcription Termination	REAC:R-MMU-73856	0.00455734	2.34129	62	363	12	8362	CSTF2,POLDIP3,SARNP,ZC3H11A,RNPS1,SRSF5,CSTF1,SRSF3,NCBP1,ALYREF,U2AF2,SRSF1
REAC	Nuclear Envelope Breakdown	REAC:R-MMU-2980766	0.00692384	2.15965	45	363	10	8362	NUP35,LMNA,NUP107,EMD,POM121,NUP88,RANBP2,LMNB1,TPR,CDK1
REAC	Nonsense Mediated Decay (NMD) independent of the Exon Junction Complex (EJC)	REAC:R-MMU-975956	0.0118447	1.92647	90	363	14	8362	RPL19,RPL23,RPS17,RPL35A,RPL37A,RPL24,NCBP1,RPL3,RPS21,RPL32,RPL4,RPS14,RPL38,RPS26
REAC	Cell-extracellular matrix interactions	REAC:R-MMU-446353	0.0143183	1.84411	16	363	6	8362	ACTG1,ITGB1,VASP,PXN,FLNA,FBLIM1
REAC	Transport of the SLBP independent Mature mRNA	REAC:R-MMU-159227	0.0251534	1.5994	33	363	8	8362	NUP35,NUP107,POM121,NUP88,RANBP2,TPR,NCBP1,ALYREF
REAC	Transport of the SLBP Dependant Mature mRNA	REAC:R-MMU-159230	0.0316637	1.49944	34	363	8	8362	NUP35,NUP107,POM121,NUP88,RANBP2,TPR,NCBP1,ALYREF
REAC	Glucose metabolism	REAC:R-MMU-70326	0.0331135	1.48	75	363	12	8362	GOT2,NUP35,NUP107,POM121,TPI1,GOT1,NUP88,RANBP2,TPR,HK2,PKM,BPGM
REAC	Chk1/Chk2(Cds1) mediated inactivation of Cyclin B:Cdk1 complex	REAC:R-MMU-75035	0.037203	1.42942	12	363	5	8362	YWHAH,YWHAZ,YWHAG,CDK1,YWHAQ
REAC	SRP-dependent cotranslational protein targeting to membrane	REAC:R-MMU-1799339	0.0394668	1.40377	88	363	13	8362	RPL19,RPL23,RPS17,RPL35A,RPL37A,RPL24,RPL3,RPS21,RPL32,RPL4,RPS14,RPL38,RPS26
REAC	Apoptotic cleavage of cellular proteins	REAC:R-MMU-111465	0.0395123	1.40327	35	363	8	8362	DSG2,DSP,PLEC,LMNA,BCAP31,TJP1,TJP2,LMNB1

## Sheet: F. 3 WikiPathways
source	term_name	term_id	adjusted_p_value	negative_log10_of_adjusted_p_value	term_size	query_size	intersection_size	effective_domain_size	intersections
WP	mRNA processing	WP:WP310	2.29712e-06	5.63882	446	219	48	4531	RBM17,PTBP3,RAD21,RBM28,CSTF2,POLDIP3,SON,NIFK,PRPF6,HTATSF1,RPL19,RNPS1,SRSF5,PUM1,CSTF1,ZFP638,SNRNP40,TIAL1,SNRPA1,SRSF3,SRSF6,XRN2,HNRNPA0,AKAP1,IGF2BP1,DDX3X,SF3A1,EIF2D,RBM14,IGF2BP3,DDX1,NPM1,TARDBP,SLTM,MATR3,ALYREF,U2AF2,RPL32,SNRPD2,NONO,HNRNPC,EIF4G2,SNRNP70,SRSF1,RPS14,RPL38,RBPMS,DDX19A
WP	Cytoplasmic ribosomal proteins	WP:WP163	0.0153169	1.81483	77	219	12	4531	RPL19,RPS17,RPL35A,RPL37A,RPL24,RPL3,RPS21,RPL32,RPL4,RPS14,RPL38,RPS26
WP	Amino acid metabolism	WP:WP662	0.0318221	1.49727	95	219	13	4531	ADH1,GOT2,SUCLG1,OAT,P4HA2,GOT1,WARS,ASS1,EPRS,ACADM,VARS,PKM,ALDH7A1
