# Supplementary material for: Proteomic and metabolomic insights into oxidative stress response activation in mouse embryos generated by in vitro fertilization
Source: Hum Reprod Open. 2025 Apr 28;2025(2):hoaf022. doi: 10.1093/hropen/hoaf022 (PMC12101870; doi:10.1093/hropen/hoaf022)
Supplement: hoaf022_Supplementary_Data [file hoaf022_supplementary_data.zip › Supplementary File S3 Proteomics in IVF_5% vs IVF_20%.xlsx]

## Sheet: A. 255 Prot  logFC>1  p<0.05
Protein	Gene	Protein_Name	Entrez_ID	log2_FC	p-value	adjusted p-value
O70433	Fhl2	four and a half LIM domains 2	14200	7.11019	0.00111138	0.212829
Q8VBW6	Nae1	NEDD8 activating enzyme E1 subunit 1	234664	4.8541	0.00397786	0.234378
Q91XU3	Pip4k2c	phosphatidylinositol-5-phosphate 4-kinase, type II, gamma	117150	4.39004	0.00217313	0.218018
P06797	Ctsl	cathepsin L	13039	4.27481	0.00606614	0.268066
Q9D7Z3	Nol7	nucleolar protein 7	70078	3.57183	0.0444286	0.507443
Q921F4	Hnrnpll	heterogeneous nuclear ribonucleoprotein L-like	72692	3.536	0.0122043	0.353925
Q3UL36	Arglu1	arginine and glutamate rich 1	234023	3.34009	0.0497717	0.523682
Q5SU73	Coil	coilin	12812	3.31758	0.0138879	0.363104
B1AY13	Usp24	ubiquitin specific peptidase 24	329908	3.28496	0.00181592	0.217358
P43241	Cdx2	caudal type homeobox 2	12591	3.22189	0.000712278	0.207564
Q9CWN7	Cnot11	CCR4-NOT transcription complex, subunit 11	52846	3.20054	0.0199448	0.411661
P62880	Gnb2	guanine nucleotide binding protein (G protein), beta 2	14693	3.10998	0.00663849	0.286536
Q9DB25	Alg5	asparagine-linked glycosylation 5 (dolichyl-phosphate beta-glucosyltransferase)	66248	3.09877	0.0313611	0.458317
Q9JMA9	Slc6a14	solute carrier family 6 (neurotransmitter transporter), member 14	56774	3.0023	0.00198331	0.218018
Q9CYN2	Spcs2	signal peptidase complex subunit 2 homolog (S. cerevisiae)	66624	2.9693	0.000607859	0.207564
Q60870	Reep5	receptor accessory protein 5	13476	2.94451	0.0309414	0.457165
P35601	Rfc1	replication factor C (activator 1) 1	19687	2.92825	0.00113277	0.212829
Q5DTT3	Tasor2	transcription activation suppressor family member 2	105203	2.88388	0.0150107	0.373957
Q80TP3	Ubr5	ubiquitin protein ligase E3 component n-recognin 5	70790	2.87157	0.000270678	0.207564
Q3UJB9	Edc4	enhancer of mRNA decapping 4	234699	2.86805	0.0117296	0.352122
Q80UM7	Mogs	mannosyl-oligosaccharide glucosidase	57377	2.86061	0.00089467	0.207564
Q8R307	Vps18	VPS18 CORVET/HOPS core subunit	228545	2.83691	0.0183945	0.403526
Q8BGV3	Tacstd2	tumor-associated calcium signal transducer 2	56753	2.80262	0.00215461	0.218018
Q9D1M0	Sec13	SEC13 homolog, nuclear pore and COPII coat complex component	110379	2.78873	0.0072461	0.301592
P62748	Hpcal1	hippocalcin-like 1	53602	2.78377	0.0488264	0.523682
P58021	Tm9sf2	transmembrane 9 superfamily member 2	68059	2.76556	0.0120159	0.352122
B2RRD7	Brpf1	bromodomain and PHD finger containing, 1	78783	2.76539	0.0103845	0.344171
Q922Q4	Pycr2	pyrroline-5-carboxylate reductase family, member 2	69051	2.75031	0.00736536	0.301592
Q8JZN7	Rhot2	ras homolog family member T2	214952	2.68681	0.0137841	0.363104
P83887	Tubg1	tubulin, gamma 1	103733	2.68391	0.0188787	0.403526
Q6PA06	Atl2	atlastin GTPase 2	56298	2.66679	0.0214774	0.41523
Q8BRT1	Clasp2	CLIP associating protein 2	76499	2.66273	0.022879	0.41634
Q91ZA3	Pcca	propionyl-Coenzyme A carboxylase, alpha polypeptide	110821	2.65813	0.00330931	0.227176
Q9QYL7	Abt1	activator of basal transcription 1	30946	2.63152	0.00894623	0.324994
P20152	Vim	vimentin	22352	2.63065	0.0248858	0.42899
Q8K3Y3	Lin28a	lin-28 homolog A (C. elegans)	83557	2.59825	0.0106812	0.348173
P97434	Mprip	myosin phosphatase Rho interacting protein	26936	2.58004	0.0202746	0.413514
P11214	Plat	plasminogen activator, tissue	18791	2.52563	0.00385128	0.234378
Q8CCP0	Nemf	nuclear export mediator factor	66244	2.49375	0.0125227	0.354191
Q8K3X4	Irf2bpl	interferon regulatory factor 2 binding protein-like	238330	2.49261	0.0153347	0.37697
Q62074	Prkci	protein kinase C, iota	18759	2.469	0.00717745	0.301592
G5E8B9	Zbtb11	zinc finger and BTB domain containing 11	271377	2.43084	0.0230429	0.41634
P61027	Rab10	RAB10, member RAS oncogene family	19325	2.41555	0.0164122	0.390527
Q99JR5	Tinagl1	tubulointerstitial nephritis antigen-like 1	94242	2.41325	0.0348608	0.482847
Q99NH0	Ankrd17	ankyrin repeat domain 17	81702	2.40499	0.0188916	0.403526
A2A6Q5	Cdc27	cell division cycle 27	217232	2.39039	0.0200729	0.411661
Q3U1G5	Isg20l2	interferon stimulated exonuclease gene 20-like 2	229504	2.36875	0.00156403	0.217358
P70412	Cuzd1	CUB and zona pellucida-like domains 1	16433	2.31431	0.0221397	0.41634
Q80XU3	Nucks1	nuclear casein kinase and cyclin-dependent kinase substrate 1	98415	2.29485	0.000700404	0.207564
Q8VC19	Alas1	aminolevulinic acid synthase 1	11655	2.27095	0.0082485	0.321941
Q9Z1N5	Ddx39b	DEAD box helicase 39b	53817	2.23548	0.0273985	0.43278
O35988	Sdc4	syndecan 4	20971	2.20216	0.019658	0.411661
Q8VCB1	Ndc1	NDC1 transmembrane nucleoporin	72787	2.18498	0.0439763	0.507443
Q8VEK0	Tmem30a	transmembrane protein 30A	69981	2.18412	0.0288621	0.440889
P55937	Golga3	golgi autoantigen, golgin subfamily a, 3	269682	2.17113	0.00966701	0.329637
P11031	Sub1	SUB1 homolog, transcriptional regulator	20024	2.16542	0.00294888	0.227176
Q9CWP4	Ly6k	lymphocyte antigen 6 complex, locus K	76486	2.12854	0.00207298	0.218018
Q8BGZ4	Cdc23	CDC23 cell division cycle 23	52563	2.11504	0.037229	0.486599
Q6ZQJ5	Dna2	DNA replication helicase/nuclease 2	327762	2.07623	0.0407183	0.49982
P08122	Col4a2	collagen, type IV, alpha 2	12827	2.07377	0.0361365	0.486009
Q8C9B9	Dido1	death inducer-obliterator 1	23856	2.05443	0.0163189	0.390527
P32507	Nectin2	nectin cell adhesion molecule 2	19294	2.05079	0.0141957	0.365935
Q9CQF0	Mrpl11	mitochondrial ribosomal protein L11	66419	2.03555	0.0473118	0.51959
Q99K01	Pdxdc1	pyridoxal-dependent decarboxylase domain containing 1	94184	2.03128	0.03906	0.495468
Q05793	Hspg2	perlecan (heparan sulfate proteoglycan 2)	15530	2.02956	0.00318101	0.227176
Q6PGL7	Washc2	WASH complex subunit 2`	28006	2.02913	0.00258859	0.222422
Q8VCX5	Micu1	mitochondrial calcium uptake 1	216001	2.02647	0.00869791	0.322867
Q99N84	Mrps18b	mitochondrial ribosomal protein S18B	66973	1.99476	0.0156549	0.382309
Q80U78	Pum1	pumilio RNA-binding family member 1	80912	1.99007	0.000816212	0.207564
P61021	Rab5b	RAB5B, member RAS oncogene family	19344	1.97562	0.0353473	0.484167
Q8BY87	Usp47	ubiquitin specific peptidase 47	74996	1.95772	0.0147285	0.371919
Q91XI1	Dus3l	dihydrouridine synthase 3-like (S. cerevisiae)	224907	1.95092	0.00624282	0.272628
Q3TCJ1	Abraxas2	BRISC complex subunit	109359	1.90715	0.00186478	0.217358
Q921J2	Rheb	Ras homolog enriched in brain	19744	1.90075	0.0322238	0.464353
P56135	Atp5j2	ATP synthase, H+ transporting, mitochondrial F0 complex, subunit F2	57423	1.8994	0.00275631	0.222422
P10493	Nid1	nidogen 1	18073	1.89443	0.0189199	0.403526
Q3UMY5	Eml4	echinoderm microtubule associated protein like 4	78798	1.8944	0.0366254	0.486599
Q9DAC0	Cmtm2b	CKLF-like MARVEL transmembrane domain containing 2B	75502	1.84666	0.0259302	0.42899
Q9JI99	Sgpp1	sphingosine-1-phosphate phosphatase 1	81535	1.8389	0.0297883	0.447669
Q8BVD5	Mpp7	membrane protein, palmitoylated 7 (MAGUK p55 subfamily member 7)	75739	1.83306	0.00160635	0.217358
P70700	Polr1b	polymerase (RNA) I polypeptide B	20017	1.82816	0.0370992	0.486599
Q9R118	Htra1	HtrA serine peptidase 1	56213	1.82558	0.0408045	0.49982
Q9ERI5	Jmjd6	jumonji domain containing 6	107817	1.81033	0.0221075	0.41634
Q9R099	Tbl2	transducin (beta)-like 2	27368	1.79773	0.00150545	0.217358
Q9EP69	Sacm1l	SAC1 suppressor of actin mutations 1-like (yeast)	83493	1.79032	0.00114671	0.212829
O55106	Strn	striatin, calmodulin binding protein	268980	1.7794	0.0229172	0.41634
P35821	Ptpn1	protein tyrosine phosphatase, non-receptor type 1	19246	1.77264	0.0206574	0.41523
Q91VA1	Slc44a4	solute carrier family 44, member 4	70129	1.75318	0.0259044	0.42899
Q9CR47	Nsa2	NSA2 ribosome biogenesis homolog	59050	1.74039	0.0108804	0.348173
Q8K2V1	Ppp4r1	protein phosphatase 4, regulatory subunit 1	70351	1.72936	0.0111202	0.35155
Q3UPW2	Elf3	E74-like factor 3	13710	1.72071	0.0125342	0.354191
P50518	Atp6v1e1	ATPase, H+ transporting, lysosomal V1 subunit E1	11973	1.70816	0.00408909	0.237167
Q9Z2D0	Mtmr9	myotubularin related protein 9	210376	1.69048	0.0413395	0.500179
Q6HA09	Astl	astacin-like metalloendopeptidase (M12 family)	215095	1.68816	0.00778357	0.310673
Q9WV96	Timm10b	translocase of inner mitochondrial membrane 10B	14356	1.68548	0.0090687	0.324994
Q9Z315	Sart1	squamous cell carcinoma antigen recognized by T cells 1	20227	1.67617	0.016341	0.390527
P62830	Rpl23	ribosomal protein L23	65019	1.67347	0.00187378	0.217358
Q80VC9	Camsap3	calmodulin regulated spectrin-associated protein family, member 3	69697	1.67162	0.0174198	0.403526
Q8BTW3	Exosc6	exosome component 6	72544	1.6692	0.0207655	0.41523
Q8CGC4	Lsm14b	LSM family member 14B	241846	1.66773	0.00465455	0.254083
Q9D6J5	Ndufb8	NADH:ubiquinone oxidoreductase subunit B8	67264	1.66713	0.0146082	0.371407
Q6P9R1	Ddx51	DEAD box helicase 51	69663	1.66637	0.021443	0.41523
Q9DCA5	Brix1	BRX1, biogenesis of ribosomes	67832	1.66296	0.0391089	0.495468
Q9JK83	Pard6b	par-6 family cell polarity regulator beta	58220	1.66022	0.0319732	0.463611
Q9D0M1	Prpsap1	phosphoribosyl pyrophosphate synthetase-associated protein 1	67763	1.65536	0.0325247	0.464353
Q9QYE6	Golga5	golgi autoantigen, golgin subfamily a, 5	27277	1.65185	0.0430773	0.506022
Q6R891	Ppp1r9b	protein phosphatase 1, regulatory subunit 9B	217124	1.64663	0.005742	0.26071
Q8BGF6	Elmod2	ELMO/CED-12 domain containing 2	244548	1.63506	0.00941696	0.329637
Q8R0X7	Sgpl1	sphingosine phosphate lyase 1	20397	1.63135	0.0295971	0.446603
Q8BGE6	Atg4b	autophagy related 4B, cysteine peptidase	66615	1.62744	0.00377322	0.234378
Q5I1X5	Ppp1r13l	protein phosphatase 1, regulatory subunit 13 like	333654	1.625	0.0218565	0.41634
A2AQ25	Etl4	enhancer trap locus 4	208618	1.62415	0.0108526	0.348173
Q9DB20	Atp5o	ATP synthase, H+ transporting, mitochondrial F1 complex, O subunit	28080	1.62368	0.0346586	0.482366
P33609	Pola1	polymerase (DNA directed), alpha 1	18968	1.61123	0.00348765	0.231181
Q69ZN7	Myof	myoferlin	226101	1.60873	0.00309908	0.227176
O88291	Zfp326	zinc finger protein 326	54367	1.60564	0.0478573	0.521598
Q61908	Cmc4	C-x(9)-C motif containing 4	105886298	1.60292	0.0310013	0.457165
Q91VW5	Golga4	golgi autoantigen, golgin subfamily a, 4	54214	1.59851	0.00882413	0.324309
P70362	Ufd1	ubiquitin recognition factor in ER-associated degradation 1	22230	1.59342	0.00336602	0.227176
Q9CQA6	Chchd1	coiled-coil-helix-coiled-coil-helix domain containing 1	66121	1.58813	0.0211052	0.41523
A2APY7	Ndufaf5	NADH:ubiquinone oxidoreductase complex assembly factor 5	69487	1.58773	0.0139461	0.363104
Q6NZQ2	Ddx31	DEAD/H box helicase 31	227674	1.58197	0.0330772	0.468635
Q66X03	Nlrp9a	NLR family, pyrin domain containing 9A	233001	1.57368	0.0224028	0.41634
P63094	Gnas	GNAS (guanine nucleotide binding protein, alpha stimulating) complex locus	14683	1.57337	0.0436573	0.507443
O35126	Atn1	atrophin 1	13498	1.56634	0.036091	0.486009
O54988	Slk	STE20-like kinase	20874	1.55536	0.00236601	0.222422
P27601	Gna13	guanine nucleotide binding protein, alpha 13	14674	1.55359	0.012786	0.354191
Q8R1Q8	Dync1li1	dynein cytoplasmic 1 light intermediate chain 1	235661	1.54624	0.0113648	0.35155
P63154	Crnkl1	crooked neck pre-mRNA splicing factor 1	66877	1.54345	0.00531376	0.26071
Q8C0V0	Tlk1	tousled-like kinase 1	228012	1.5344	0.0397898	0.498559
P00405	COX2	cytochrome c oxidase subunit II	17709	1.53259	0.00147637	0.217358
Q5XFZ0	2700062C07Rik	RIKEN cDNA 2700062C07 gene	68046	1.52623	0.0257695	0.42899
P29758	Oat	ornithine aminotransferase	18242	1.52257	0.0149506	0.373957
Q9JJZ6	Klf13	Kruppel-like factor 13	50794	1.52155	0.0464836	0.512009
Q9D7E4	2310011J03Rik	RIKEN cDNA 2310011J03 gene	66374	1.50728	0.0371307	0.486599
P61967	Ap1s1	adaptor protein complex AP-1, sigma 1	11769	1.50435	0.0285499	0.438172
Q9DC70	Ndufs7	NADH:ubiquinone oxidoreductase core subunit S7	75406	1.49934	0.037666	0.490583
P19137	Lama1	laminin, alpha 1	16772	1.49589	0.0385458	0.495094
Q9DC51	Gnai3	guanine nucleotide binding protein (G protein), alpha inhibiting 3	14679	1.49274	0.0408356	0.49982
P21271	Myo5b	myosin VB	17919	1.48489	0.00557174	0.26071
Q9DAU7	Wfdc2	WAP four-disulfide core domain 2	67701	1.48359	0.0118279	0.352122
Q9CPQ3	Tomm22	translocase of outer mitochondrial membrane 22	223696	1.47693	0.0120473	0.352122
Q8BKS9	Pum3	pumilio RNA-binding family member 3	52874	1.47241	0.0285661	0.438172
Q9EPQ8	Tcf20	transcription factor 20	21411	1.46909	0.0159474	0.386907
Q9EP71	Rai14	retinoic acid induced 14	75646	1.46413	0.012702	0.354191
O88379	Baz1a	bromodomain adjacent to zinc finger domain 1A	217578	1.45353	0.0302552	0.451933
Q9CQK7	Rwdd1	RWD domain containing 1	66521	1.43733	0.0481738	0.521598
Q62187	Ttf1	transcription termination factor, RNA polymerase I	22130	1.43633	0.038815	0.495468
Q80YD1	Supv3l1	suppressor of var1, 3-like 1 (S. cerevisiae)	338359	1.42923	0.0231217	0.41634
Q9DC50	Crot	carnitine O-octanoyltransferase	74114	1.42701	0.019805	0.411661
P58404	Strn4	striatin, calmodulin binding protein 4	97387	1.42084	0.0428061	0.505947
P14094	Atp1b1	ATPase, Na+/K+ transporting, beta 1 polypeptide	11931	1.41531	0.0217227	0.41634
Q3TZZ7	Esyt2	extended synaptotagmin-like protein 2	52635	1.40321	0.0247542	0.42899
Q3UHX9	Spout1	SPOUT domain containing methyltransferase 1	227695	1.39462	0.00564047	0.26071
Q3UHD6	Snx27	sorting nexin family member 27	76742	1.389	0.037089	0.486599
Q9CZJ1	Utp11	UTP11 small subunit processome component	67205	1.37689	0.0358457	0.486009
A2APV2	Fmnl2	formin-like 2	71409	1.36683	0.0188605	0.403526
Q60596	Xrcc1	X-ray repair complementing defective repair in Chinese hamster cells 1	22594	1.35661	0.0183924	0.403526
Q91VR5	Ddx1	DEAD box helicase 1	104721	1.35587	0.00378196	0.234378
P70388	Rad50	RAD50 double strand break repair protein	19360	1.35071	0.034696	0.482366
Q59J78	Ndufaf2	NADH:ubiquinone oxidoreductase complex assembly factor 2	75597	1.3461	0.00941301	0.329637
E9Q557	Dsp	desmoplakin	109620	1.33248	0.000803351	0.207564
Q3UH66	Wnk2	WNK lysine deficient protein kinase 2	75607	1.33178	0.00269727	0.222422
Q80XK6	Atg2b	autophagy related 2B	76559	1.32952	0.019024	0.403526
Q8C790	Fam221a	family with sequence similarity 221, member A	231946	1.32866	0.0454761	0.512009
E9Q6J5	Bod1l	biorientation of chromosomes in cell division 1-like	665775	1.32374	0.00260218	0.222422
Q91XA2	Golm1	golgi membrane protein 1	105348	1.32323	0.0317408	0.462046
P57016	Lad1	ladinin	16763	1.31773	0.0338223	0.475562
Q9ES97	Rtn3	reticulon 3	20168	1.31122	0.0409598	0.49982
Q9CPN8	Igf2bp3	insulin-like growth factor 2 mRNA binding protein 3	140488	1.30184	0.0113211	0.35155
Q3V1H1	Ckap2	cytoskeleton associated protein 2	80986	1.28596	0.0016057	0.217358
Q99KG5	Lsr	lipolysis stimulated lipoprotein receptor	54135	1.28319	0.0130129	0.354681
Q04736	Yes1	YES proto-oncogene 1, Src family tyrosine kinase	22612	1.27636	0.000538516	0.207564
Q9D0B0	Srsf9	serine and arginine-rich splicing factor 9	108014	1.27621	0.0139881	0.363104
Q9EP72	Emc7	ER membrane protein complex subunit 7	73024	1.26498	0.0436565	0.507443
Q6PDK2	Kmt2d	lysine (K)-specific methyltransferase 2D	381022	1.26041	0.00326037	0.227176
Q8CG48	Smc2	structural maintenance of chromosomes 2	14211	1.25065	0.00560814	0.26071
Q924H7	Wac	WW domain containing adaptor with coiled-coil	225131	1.24978	0.00217238	0.218018
Q8CEC0	Nup88	nucleoporin 88	19069	1.24549	0.00363541	0.234378
Q8R0F6	Ilkap	integrin-linked kinase-associated serine/threonine phosphatase 2C	67444	1.23802	0.00166562	0.217358
P59235	Nup43	nucleoporin 43	69912	1.23627	0.0176351	0.403526
Q9QXT0	Cnpy2	canopy FGF signaling regulator 2	56530	1.23326	0.0400478	0.498851
Q9CQF8	Mrpl57	mitochondrial ribosomal protein L57	67840	1.23313	0.0252767	0.42899
O89090	Sp1	trans-acting transcription factor 1	20683	1.23199	0.0398901	0.498559
Q9CYL5	Glipr2	GLI pathogenesis-related 2	384009	1.23152	0.0235537	0.41634
Q8BHG9	Cggbp1	CGG triplet repeat binding protein 1	106143	1.22862	0.0351449	0.483751
Q9CYR6	Pgm3	phosphoglucomutase 3	109785	1.2016	0.0259426	0.42899
Q9D1G1	Rab1b	RAB1B, member RAS oncogene family	76308	1.19646	0.0335561	0.473613
Q61543	Glg1	golgi apparatus protein 1	20340	1.1869	0.044922	0.50994
E9Q7G0	Numa1	nuclear mitotic apparatus protein 1	101706	1.17662	0.00526481	0.26071
Q8BHA3	Dtd2	D-tyrosyl-tRNA deacylase 2	328092	1.16601	0.00528691	0.26071
Q9DBS5	Klc4	kinesin light chain 4	74764	1.16556	0.0213472	0.41523
P59242	Cgn	cingulin	70737	1.15967	0.0351866	0.483751
Q8BH74	Nup107	nucleoporin 107	103468	1.15124	0.0282905	0.438172
Q8BP27	Sfr1	SWI5 dependent recombination repair 1	67788	1.14829	0.0152399	0.37697
Q8R4R6	Nup35	nucleoporin 35	69482	1.14721	0.00575922	0.26071
Q9DBJ3	Baiap2l1	BAI1-associated protein 2-like 1	66898	1.14531	0.00832605	0.321941
Q8CHC4	Synj1	synaptoganin 1	104015	1.14388	0.0458631	0.512009
P63321	Rala	v-ral simian leukemia viral oncogene A (ras related)	56044	1.14291	0.0189131	0.403526
O08715	Akap1	A kinase (PRKA) anchor protein 1	11640	1.1332	0.00395487	0.234378
P09055	Itgb1	integrin beta 1 (fibronectin receptor beta)	16412	1.12826	0.000142755	0.207564
P57784	Snrpa1	small nuclear ribonucleoprotein polypeptide A'	68981	1.11798	0.0282036	0.438172
Q9WTX8	Mad1l1	MAD1 mitotic arrest deficient 1-like 1	17120	1.08405	0.0180194	0.403526
Q91ZV0	Mia2	MIA SH3 domain ER export factor 2	338320	1.08356	0.0269509	0.431214
Q9CXS4	Cenpv	centromere protein V	73139	1.07902	0.0249739	0.42899
Q9DBR7	Ppp1r12a	protein phosphatase 1, regulatory subunit 12A	17931	1.07809	0.0186702	0.403526
Q9DC23	Dnajc10	DnaJ heat shock protein family (Hsp40) member C10	66861	1.0597	0.000850745	0.207564
E9QAT4	Sec16a	SEC16 homolog A, endoplasmic reticulum export factor	227648	1.05483	0.0229883	0.41634
Q9WTU0	Phf2	PHD finger protein 2	18676	1.0436	0.0085679	0.322867
Q9WUM3	Coro1b	coronin, actin binding protein 1B	23789	1.04341	0.00040308	0.207564
Q91VE6	Nifk	nucleolar protein interacting with the FHA domain of MKI67	67949	1.00477	0.0311591	0.457165
Q9DB43	Zfpl1	zinc finger like protein 1	81909	1.00248	0.0263842	0.42899
P16406	Enpep	glutamyl aminopeptidase	13809	1.00002	0.00325504	0.227176
P61982	Ywhag	tyrosine 3-monooxygenase/tryptophan 5-monooxygenase activation protein, gamma polypeptide	22628	-1.02118	0.0325147	0.464353
P62858	Rps28	ribosomal protein S28	54127	-1.04446	0.0227323	0.41634
P56873	Znrd2	zinc ribbon domain containing 2	56390	-1.04469	0.0265369	0.42899
P30275	Ckmt1	creatine kinase, mitochondrial 1, ubiquitous	12716	-1.11536	0.0018179	0.217358
Q60668	Hnrnpd	heterogeneous nuclear ribonucleoprotein D	11991	-1.1296	0.0233439	0.41634
Q8CGA0	Ppm1f	protein phosphatase 1F (PP2C domain containing)	68606	-1.13613	0.0011259	0.212829
Q8QZV7	Ints13	integrator complex subunit 13	71177	-1.13839	0.00868203	0.322867
P61514	Rpl37a	ribosomal protein L37a	19981	-1.14334	0.0261692	0.42899
Q9D187	Ciao2b	cytosolic iron-sulfur assembly component 2B	68523	-1.1558	0.00477734	0.257007
P61759	Vbp1	von Hippel-Lindau binding protein 1	22327	-1.15654	0.000887765	0.207564
O88952	Lin7c	lin-7 homolog C (C. elegans)	22343	-1.16352	0.0044366	0.245801
Q3UFM5	Nom1	nucleolar protein with MIF4G domain 1	433864	-1.21893	0.0130903	0.354681
Q9ES46	Parvb	parvin, beta	170736	-1.22355	0.035958	0.486009
Q9Z120	Mettl1	methyltransferase like 1	17299	-1.2327	0.0175643	0.403526
P52431	Pold1	polymerase (DNA directed), delta 1, catalytic subunit	18971	-1.30818	0.00850827	0.322867
Q8BW72	Kdm4a	lysine (K)-specific demethylase 4A	230674	-1.36417	0.0407567	0.49982
P21300	Akr1b7	aldo-keto reductase family 1, member B7	11997	-1.39707	0.0432237	0.50614
A2A8U2	Tmem201	transmembrane protein 201	230917	-1.42884	0.0117982	0.352122
Q923D4	Sf3b5	splicing factor 3b, subunit 5	66125	-1.43205	0.0118749	0.352122
Q62241	Snrpc	U1 small nuclear ribonucleoprotein C	20630	-1.4484	0.0186695	0.403526
P56382	Atp5e	ATP synthase, H+ transporting, mitochondrial F1 complex, epsilon subunit	67126	-1.45332	0.0329124	0.468087
O08997	Atox1	antioxidant 1 copper chaperone	11927	-1.46304	0.026191	0.42899
Q9EQM6	Dgcr8	DGCR8, microprocessor complex subunit	94223	-1.54656	0.00967954	0.329637
P06151	Ldha	lactate dehydrogenase A	16828	-1.59738	0.024677	0.42899
O35114	Scarb2	scavenger receptor class B, member 2	12492	-1.59964	0.00957261	0.329637
Q80XL6	Acad11	acyl-Coenzyme A dehydrogenase family, member 11	102632	-1.65154	0.0424787	0.503773
P38060	Hmgcl	3-hydroxy-3-methylglutaryl-Coenzyme A lyase	15356	-1.65811	0.049911	0.523682
Q8K3C3	Lzic	leucine zipper and CTNNBIP1 domain containing	69151	-1.66666	0.0421164	0.503587
P63168	Dynll1	dynein light chain LC8-type 1	56455	-1.66931	0.0388882	0.495468
Q9JHW2	Nit2	nitrilase family, member 2	52633	-1.68422	0.0397064	0.498559
P62500	Tsc22d1	TSC22 domain family, member 1	21807	-1.80135	0.00159846	0.217358
P51569	Gla	galactosidase alpha	11605	-1.91389	0.000843217	0.207564
Q91YE6	Ipo9	importin 9	226432	-1.98882	0.0182601	0.403526
Q8R3Q6	Ccdc58	coiled-coil domain containing 58	381045	-1.99204	0.00773092	0.310673
Q8BG02	Ppp2r2c	protein phosphatase 2, regulatory subunit B, gamma	269643	-2.00237	0.0266751	0.42899
Q8CIM8	Ints4	integrator complex subunit 4	101861	-2.00488	0.0456471	0.512009
Q8BH15	Cnot10	CCR4-NOT transcription complex, subunit 10	78893	-2.00636	0.0490004	0.523682
Q8R143	Pttg1ip	pituitary tumor-transforming 1 interacting protein	108705	-2.14204	0.0111803	0.35155
Q99JT9	Adi1	acireductone dioxygenase 1	104923	-2.44806	0.00311818	0.227176
Q9QUH0	Glrx	glutaredoxin	93692	-2.49645	0.0144518	0.369967
P62315	Snrpd1	small nuclear ribonucleoprotein D1	20641	-2.65311	0.00271872	0.222422
Q5SUF2	Luc7l3	LUC7-like 3 (S. cerevisiae)	67684	-2.72419	0.0108157	0.348173

## Sheet: B. 33 Biological Processes
GO_ID	GO_Name	Uniqueness	Dispensability	adjusted_p_value	negative_log10_of_adjusted_p_value	term_size	query_size	intersection_size	effective_domain_size	intersections
GO:0006996	organelle organization	0.87	0.53	2.45e-12	11.6109	3489	237	78	26963	DYNLL1,HMGCL,TMEM201,KDM4A,PARVB,INTS13,PPM1F,HNRNPD,RPS28,CORO1B,PHF2,SEC16A,PPP1R12A,CENPV,MAD1L1,ITGB1,RALA,SYNJ1,BAIAP2L1,NUP35,NUP107,NUMA1,RAB1B,SMC2,EMC7,CKAP2,RTN3,GOLM1,ATG2B,DSP,NDUFAF2,RAD50,DDX1,XRCC1,FMNL2,ESYT2,SUPV3L1,TOMM22,GNAI3,NDUFS7,AP1S1,DYNC1LI1,SLK,NDUFAF5,ATG4B,PPP1R9B,GOLGA5,PARD6B,NDUFB8,CAMSAP3,ATP6V1E1,PTPN1,JMJD6,POLR1B,EML4,ABRAXAS2,RAB5B,WASHC2,NECTIN2,DNA2,CDC23,SU…
GO:0071840	cellular component organization or biogenesis	0.97	0.03	2.82e-11	10.5498	7831	237	125	26963	LUC7L3,SNRPD1,DYNLL1,HMGCL,SCARB2,SNRPC,TMEM201,KDM4A,PARVB,NOM1,VBP1,CIAO2B,INTS13,PPM1F,HNRNPD,RPS28,NIFK,CORO1B,PHF2,SEC16A,PPP1R12A,CENPV,MAD1L1,ITGB1,RALA,SYNJ1,BAIAP2L1,NUP35,NUP107,NUMA1,RAB1B,CGGBP1,NUP88,WAC,SMC2,KMT2D,EMC7,LSR,CKAP2,RTN3,GOLM1,ATG2B,DSP,NDUFAF2,RAD50,DDX1,XRCC1,FMNL2,UTP11,SNX27,ESYT2,SUPV3L1,TTF1,BAZ1A,TOMM22,GNAI3,LAMA1,NDUFS7,AP1S1,TLK1,CRNKL1,DYNC1LI1,SLK,GNAS,DDX31…
GO:0009987	cellular process	1	0	2.52e-10	9.59864	21509	237	228	26963	LUC7L3,SNRPD1,ADI1,PTTG1IP,CNOT10,INTS4,IPO9,GLA,TSC22D1,NIT2,DYNLL1,LZIC,HMGCL,ACAD11,SCARB2,LDHA,DGCR8,ATOX1,SNRPC,SF3B5,TMEM201,AKR1B7,KDM4A,POLD1,METTL1,PARVB,NOM1,LIN7C,VBP1,CIAO2B,RPL37A,INTS13,PPM1F,HNRNPD,CKMT1,RPS28,YWHAG,ENPEP,ZFPL1,NIFK,CORO1B,PHF2,SEC16A,DNAJC10,PPP1R12A,CENPV,MAD1L1,SNRPA1,ITGB1,AKAP1,RALA,SYNJ1,BAIAP2L1,NUP35,SFR1,NUP107,KLC4,DTD2,NUMA1,GLG1,RAB1B,PGM3,CGGBP1,GLIPR2…
GO:0016043	cellular component organization	0.86	0.69	1.29e-07	6.88936	7621	237	114	26963	LUC7L3,SNRPD1,DYNLL1,HMGCL,SCARB2,SNRPC,TMEM201,KDM4A,PARVB,VBP1,CIAO2B,INTS13,PPM1F,HNRNPD,RPS28,CORO1B,PHF2,SEC16A,PPP1R12A,CENPV,MAD1L1,ITGB1,RALA,SYNJ1,BAIAP2L1,NUP35,NUP107,NUMA1,RAB1B,CGGBP1,WAC,SMC2,KMT2D,EMC7,LSR,CKAP2,RTN3,GOLM1,ATG2B,DSP,NDUFAF2,RAD50,DDX1,XRCC1,FMNL2,SNX27,ESYT2,SUPV3L1,TTF1,BAZ1A,TOMM22,GNAI3,LAMA1,NDUFS7,AP1S1,TLK1,CRNKL1,DYNC1LI1,SLK,GNAS,NDUFAF5,GOLGA4,MYOF,ATG4B,P…
GO:0051641	cellular localization	0.73	0.41	2.3e-07	6.63894	3506	237	68	26963	PTTG1IP,IPO9,DYNLL1,SCARB2,TMEM201,LIN7C,INTS13,PPM1F,YWHAG,CORO1B,SEC16A,PPP1R12A,MAD1L1,ITGB1,AKAP1,RALA,SYNJ1,NUP35,NUP107,NUMA1,RAB1B,NUP43,NUP88,EMC7,LSR,DSP,NDUFAF2,DDX1,SNX27,SPOUT1,ATP1B1,TOMM22,MYO5B,AP1S1,TLK1,GNAS,UFD1,GOLGA4,ATG4B,PPP1R9B,PARD6B,CAMSAP3,ATP6V1E1,PTPN1,SACM1L,MPP7,SGPP1,EML4,ABRAXAS2,RAB5B,WASHC2,NECTIN2,CDC23,TMEM30A,NDC1,SDC4,DDX39B,RAB10,PRKCI,NEMF,MPRIP,RHOT2,TM9SF…
GO:0046907	intracellular transport	0.62	0	1.11013e-06	5.95463	1335	237	37	26963	PTTG1IP,IPO9,DYNLL1,SCARB2,TMEM201,YWHAG,SEC16A,PPP1R12A,ITGB1,AKAP1,NUP35,NUP107,NUMA1,RAB1B,NUP43,NUP88,SNX27,TOMM22,MYO5B,AP1S1,TLK1,UFD1,CAMSAP3,PTPN1,SGPP1,RAB5B,WASHC2,TMEM30A,NDC1,DDX39B,RAB10,NEMF,RHOT2,SEC13,VPS18,UBR5,CDX2
GO:0051179	localization	1	0	2.30106e-06	5.63807	5362	237	87	26963	PTTG1IP,IPO9,DYNLL1,SCARB2,ATOX1,TMEM201,LIN7C,INTS13,PPM1F,YWHAG,ZFPL1,CORO1B,SEC16A,PPP1R12A,MAD1L1,ITGB1,AKAP1,RALA,SYNJ1,NUP35,NUP107,NUMA1,RAB1B,NUP43,NUP88,EMC7,YES1,LSR,IGF2BP3,RTN3,ATG2B,DSP,NDUFAF2,DDX1,SNX27,SPOUT1,ESYT2,ATP1B1,CROT,TOMM22,MYO5B,GNAI3,NDUFS7,AP1S1,COX2,TLK1,DYNC1LI1,GNAS,UFD1,GOLGA4,ATG4B,PPP1R9B,GOLGA5,PARD6B,CAMSAP3,MTMR9,ATP6V1E1,SLC44A4,PTPN1,SACM1L,JMJD6,MPP7,SGPP1…
GO:0033036	macromolecule localization	0.74	0.45	1.18083e-05	4.92781	3098	237	59	26963	PTTG1IP,IPO9,DYNLL1,SCARB2,TMEM201,LIN7C,INTS13,PPM1F,YWHAG,CORO1B,SEC16A,MAD1L1,ITGB1,AKAP1,RALA,NUP35,NUP107,NUMA1,RAB1B,NUP43,NUP88,EMC7,LSR,IGF2BP3,ATG2B,DSP,NDUFAF2,DDX1,SNX27,ESYT2,ATP1B1,CROT,TOMM22,MYO5B,AP1S1,TLK1,GNAS,UFD1,GOLGA4,ATG4B,PPP1R9B,CAMSAP3,PTPN1,SACM1L,MPP7,SGPP1,RAB5B,WASHC2,TMEM30A,NDC1,DDX39B,RAB10,PRKCI,MPRIP,TM9SF2,SEC13,VPS18,UBR5,SPCS2
GO:0051234	establishment of localization	0.68	0.58	2.09132e-05	4.67958	4689	237	77	26963	PTTG1IP,IPO9,DYNLL1,SCARB2,ATOX1,TMEM201,LIN7C,PPM1F,YWHAG,ZFPL1,SEC16A,PPP1R12A,MAD1L1,ITGB1,AKAP1,RALA,SYNJ1,NUP35,NUP107,NUMA1,RAB1B,NUP43,NUP88,EMC7,YES1,LSR,IGF2BP3,RTN3,ATG2B,NDUFAF2,SNX27,ESYT2,ATP1B1,CROT,TOMM22,MYO5B,GNAI3,NDUFS7,AP1S1,COX2,TLK1,DYNC1LI1,GNAS,UFD1,GOLGA4,ATG4B,GOLGA5,CAMSAP3,MTMR9,ATP6V1E1,SLC44A4,PTPN1,SACM1L,JMJD6,SGPP1,EML4,ABRAXAS2,RAB5B,MICU1,WASHC2,NECTIN2,CDC23,TM…
GO:0065007	biological regulation	1	0	9.20218e-05	4.03611	13542	237	160	26963	GLRX,PTTG1IP,CNOT10,GLA,TSC22D1,DYNLL1,LZIC,SCARB2,LDHA,DGCR8,ATOX1,SF3B5,AKR1B7,KDM4A,METTL1,PARVB,LIN7C,VBP1,INTS13,PPM1F,HNRNPD,CKMT1,YWHAG,ENPEP,CORO1B,PHF2,SEC16A,DNAJC10,PPP1R12A,CENPV,MAD1L1,ITGB1,AKAP1,RALA,SYNJ1,BAIAP2L1,SFR1,DTD2,NUMA1,GLG1,RAB1B,CGGBP1,GLIPR2,SP1,CNPY2,ILKAP,WAC,SMC2,KMT2D,SRSF9,YES1,LSR,CKAP2,IGF2BP3,RTN3,GOLM1,DSP,NDUFAF2,RAD50,DDX1,XRCC1,FMNL2,UTP11,SNX27,SPOUT1,ATP…
GO:0071705	nitrogen compound transport	0.73	0.45	0.000123065	3.90987	1958	237	42	26963	PTTG1IP,IPO9,DYNLL1,SCARB2,LIN7C,PPM1F,YWHAG,SEC16A,ITGB1,AKAP1,NUP35,NUP107,RAB1B,NUP43,NUP88,LSR,IGF2BP3,NDUFAF2,SNX27,TOMM22,MYO5B,AP1S1,TLK1,GNAS,UFD1,GOLGA4,ATG4B,CAMSAP3,SLC44A4,PTPN1,SACM1L,SGPP1,RAB5B,WASHC2,TMEM30A,NDC1,DDX39B,RAB10,SEC13,VPS18,UBR5,SLC6A14
GO:0044238	primary metabolic process	0.98	0.12	0.000171381	3.76604	12705	237	152	26963	LUC7L3,SNRPD1,ADI1,PTTG1IP,CNOT10,INTS4,GLA,TSC22D1,NIT2,HMGCL,ACAD11,SCARB2,LDHA,DGCR8,SNRPC,SF3B5,AKR1B7,KDM4A,POLD1,METTL1,VBP1,CIAO2B,RPL37A,PPM1F,HNRNPD,RPS28,ENPEP,NIFK,PHF2,DNAJC10,PPP1R12A,SNRPA1,ITGB1,SYNJ1,SFR1,DTD2,GLG1,RAB1B,PGM3,CGGBP1,SP1,MRPL57,ILKAP,WAC,SMC2,KMT2D,SRSF9,YES1,LSR,CKAP2,IGF2BP3,RTN3,GOLM1,BOD1L,WNK2,RAD50,DDX1,XRCC1,UTP11,SPOUT1,ATP1B1,CROT,SUPV3L1,TTF1,RWDD1,BAZ1A,…
GO:0051128	regulation of cellular component organization	0.88	0	0.000198008	3.70332	2532	237	49	26963	DYNLL1,SCARB2,VBP1,PPM1F,HNRNPD,CORO1B,PHF2,CENPV,MAD1L1,ITGB1,RALA,SYNJ1,BAIAP2L1,NUMA1,RAB1B,SMC2,CKAP2,RAD50,XRCC1,SNX27,SUPV3L1,LAMA1,TLK1,DYNC1LI1,SLK,GOLGA4,PPP1R9B,CAMSAP3,SLC44A4,PTPN1,JMJD6,MPP7,NID1,RHEB,USP47,RAB5B,WASHC2,CDC23,SUB1,TMEM30A,SDC4,DDX39B,CDC27,PRKCI,VIM,CLASP2,TUBG1,TACSTD2,PIP4K2C
GO:0008152	metabolic process	1	0	0.000330961	3.48022	14349	237	165	26963	LUC7L3,SNRPD1,ADI1,PTTG1IP,CNOT10,INTS4,GLA,TSC22D1,NIT2,DYNLL1,HMGCL,ACAD11,SCARB2,LDHA,DGCR8,SNRPC,SF3B5,AKR1B7,KDM4A,POLD1,METTL1,VBP1,CIAO2B,RPL37A,PPM1F,HNRNPD,CKMT1,RPS28,ENPEP,NIFK,PHF2,SEC16A,DNAJC10,PPP1R12A,CENPV,SNRPA1,ITGB1,SYNJ1,SFR1,NUP107,DTD2,GLG1,RAB1B,PGM3,CGGBP1,SP1,MRPL57,CNPY2,ILKAP,NUP88,WAC,SMC2,KMT2D,SRSF9,YES1,LSR,CKAP2,IGF2BP3,RTN3,GOLM1,BOD1L,ATG2B,WNK2,RAD50,DDX1,XRCC1…
GO:0051276	chromosome organization	0.89	0.02	0.000545873	3.26291	586	237	20	26963	KDM4A,HNRNPD,CENPV,MAD1L1,NUP107,NUMA1,SMC2,RAD50,DDX1,XRCC1,SUPV3L1,DYNC1LI1,EML4,ABRAXAS2,DNA2,CDC23,SUB1,NDC1,CDC27,TUBG1
GO:0050789	regulation of biological process	0.81	0.68	0.00124229	2.90578	13153	237	153	26963	PTTG1IP,CNOT10,GLA,TSC22D1,DYNLL1,LZIC,SCARB2,LDHA,DGCR8,ATOX1,SF3B5,KDM4A,METTL1,PARVB,LIN7C,VBP1,INTS13,PPM1F,HNRNPD,CKMT1,YWHAG,CORO1B,PHF2,DNAJC10,PPP1R12A,CENPV,MAD1L1,ITGB1,AKAP1,RALA,SYNJ1,BAIAP2L1,SFR1,NUMA1,GLG1,RAB1B,CGGBP1,GLIPR2,SP1,CNPY2,ILKAP,WAC,SMC2,KMT2D,SRSF9,YES1,LSR,CKAP2,IGF2BP3,RTN3,GOLM1,DSP,NDUFAF2,RAD50,DDX1,XRCC1,FMNL2,UTP11,SNX27,SPOUT1,ATP1B1,SUPV3L1,TTF1,RWDD1,BAZ1A,T…
GO:0050794	regulation of cellular process	0.81	0.43	0.00184021	2.73513	12758	237	149	26963	PTTG1IP,CNOT10,GLA,TSC22D1,DYNLL1,LZIC,SCARB2,LDHA,DGCR8,ATOX1,SF3B5,KDM4A,METTL1,VBP1,INTS13,PPM1F,HNRNPD,CKMT1,YWHAG,CORO1B,PHF2,DNAJC10,PPP1R12A,CENPV,MAD1L1,ITGB1,AKAP1,RALA,SYNJ1,BAIAP2L1,SFR1,NUMA1,GLG1,RAB1B,CGGBP1,GLIPR2,SP1,CNPY2,ILKAP,WAC,SMC2,KMT2D,SRSF9,YES1,LSR,CKAP2,IGF2BP3,RTN3,GOLM1,DSP,NDUFAF2,RAD50,DDX1,XRCC1,UTP11,SNX27,SPOUT1,ATP1B1,SUPV3L1,TTF1,RWDD1,BAZ1A,TCF20,PUM3,TOMM22,G…
GO:0022402	cell cycle process	0.94	0.02	0.00454429	2.34253	1262	237	29	26963	CIAO2B,INTS13,PPP1R12A,CENPV,MAD1L1,ITGB1,NUMA1,NUP43,ILKAP,WAC,SMC2,CKAP2,TLK1,DYNC1LI1,POLA1,PARD6B,RPL23,EML4,ABRAXAS2,USP47,PUM1,DNA2,CDC23,NDC1,DDX39B,CDC27,ANKRD17,TUBG1,NAE1
GO:0048523	negative regulation of cellular process	0.85	0.28	0.00523461	2.28112	5732	237	81	26963	PTTG1IP,CNOT10,GLA,TSC22D1,DYNLL1,LZIC,DGCR8,ATOX1,KDM4A,METTL1,VBP1,PPM1F,HNRNPD,CKMT1,YWHAG,CORO1B,PHF2,DNAJC10,CENPV,MAD1L1,ITGB1,AKAP1,GLG1,CGGBP1,CNPY2,WAC,KMT2D,SRSF9,CKAP2,IGF2BP3,RTN3,NDUFAF2,RAD50,XRCC1,SPOUT1,SUPV3L1,TTF1,GNAI3,KLF13,DYNC1LI1,GNA13,UFD1,PPP1R13L,PPP1R9B,EXOSC6,CAMSAP3,RPL23,ASTL,MTMR9,ELF3,PTPN1,STRN,JMJD6,HTRA1,RHEB,USP47,PUM1,HSPG2,DNA2,SUB1,SDC4,DDX39B,ANKRD17,PRKCI,…
GO:0048522	positive regulation of cellular process	0.86	0.33	0.00620898	2.20698	6243	237	86	26963	PTTG1IP,TSC22D1,DYNLL1,SCARB2,LDHA,DGCR8,SF3B5,KDM4A,PPM1F,HNRNPD,CORO1B,PHF2,PPP1R12A,CENPV,MAD1L1,ITGB1,RALA,SYNJ1,BAIAP2L1,SFR1,NUMA1,RAB1B,GLIPR2,SP1,WAC,SMC2,KMT2D,YES1,CKAP2,IGF2BP3,RAD50,DDX1,XRCC1,UTP11,SNX27,ATP1B1,SUPV3L1,BAZ1A,TCF20,TOMM22,GNAI3,LAMA1,KLF13,DYNC1LI1,SLK,GNAS,GOLGA4,PPP1R13L,PPP1R9B,EXOSC6,RPL23,SART1,ASTL,ELF3,SLC44A4,PTPN1,JMJD6,HTRA1,MPP7,NID1,RHEB,USP47,PUM1,HSPG2,N…
GO:0048519	negative regulation of biological process	0.86	0.31	0.00768049	2.11461	5981	237	83	26963	PTTG1IP,CNOT10,GLA,TSC22D1,DYNLL1,LZIC,DGCR8,ATOX1,KDM4A,METTL1,VBP1,PPM1F,HNRNPD,CKMT1,YWHAG,CORO1B,PHF2,DNAJC10,CENPV,MAD1L1,ITGB1,AKAP1,GLG1,CGGBP1,CNPY2,WAC,KMT2D,SRSF9,CKAP2,IGF2BP3,RTN3,NDUFAF2,RAD50,XRCC1,SPOUT1,SUPV3L1,TTF1,GNAI3,KLF13,DYNC1LI1,GNA13,GNAS,UFD1,PPP1R13L,PPP1R9B,EXOSC6,CAMSAP3,RPL23,ASTL,MTMR9,ELF3,PTPN1,STRN,JMJD6,HTRA1,RHEB,USP47,PUM1,HSPG2,COL4A2,DNA2,SUB1,SDC4,DDX39B,AN…
GO:0019538	protein metabolic process	0.96	0.31	0.00795057	2.0996	4653	237	69	26963	PTTG1IP,CNOT10,VBP1,CIAO2B,RPL37A,PPM1F,HNRNPD,RPS28,ENPEP,PHF2,DNAJC10,ITGB1,GLG1,RAB1B,PGM3,SP1,MRPL57,ILKAP,WAC,YES1,IGF2BP3,RTN3,WNK2,RAD50,RWDD1,PUM3,LAMA1,TLK1,SLK,GNAS,NDUFAF5,CHCHD1,UFD1,ATG4B,PPP1R9B,LSM14B,RPL23,ASTL,PTPN1,JMJD6,HTRA1,DUS3L,USP47,PUM1,MRPS18B,MRPL11,CDC23,DDX39B,ALAS1,CUZD1,CDC27,TINAGL1,PRKCI,IRF2BPL,NEMF,PLAT,MPRIP,LIN28A,VIM,TM9SF2,VPS18,MOGS,UBR5,SPCS2,ALG5,CNOT11,U…
GO:0042254	ribosome biogenesis	0.86	0.42	0.0087418	2.0584	313	237	13	26963	NOM1,RPS28,NIFK,NUP88,UTP11,DDX31,BRIX1,DDX51,EXOSC6,SART1,NSA2,ABT1,NOL7
GO:0033044	regulation of chromosome organization	0.88	0.2	0.0117717	1.92916	228	237	11	26963	HNRNPD,CENPV,MAD1L1,NUMA1,SMC2,RAD50,XRCC1,DYNC1LI1,CDC23,SUB1,CDC27
GO:0006412	translation	0.93	0.02	0.0139588	1.85515	725	237	20	26963	CNOT10,RPL37A,HNRNPD,RPS28,MRPL57,IGF2BP3,RWDD1,PUM3,CHCHD1,LSM14B,RPL23,DUS3L,PUM1,MRPS18B,MRPL11,DDX39B,NEMF,LIN28A,VIM,CNOT11
GO:0048518	positive regulation of biological process	0.86	0.31	0.0158661	1.79953	6584	237	88	26963	PTTG1IP,TSC22D1,DYNLL1,SCARB2,LDHA,DGCR8,SF3B5,KDM4A,PPM1F,HNRNPD,CORO1B,PHF2,PPP1R12A,CENPV,MAD1L1,ITGB1,RALA,SYNJ1,BAIAP2L1,SFR1,NUMA1,RAB1B,GLIPR2,SP1,WAC,SMC2,KMT2D,YES1,CKAP2,IGF2BP3,RAD50,DDX1,XRCC1,UTP11,SNX27,ATP1B1,SUPV3L1,BAZ1A,TCF20,TOMM22,GNAI3,LAMA1,KLF13,DYNC1LI1,SLK,GNAS,UFD1,GOLGA4,PPP1R13L,PPP1R9B,EXOSC6,RPL23,SART1,ASTL,ELF3,SLC44A4,PTPN1,JMJD6,HTRA1,MPP7,NID1,RHEB,USP47,PUM1,HS…
GO:0010256	endomembrane system organization	0.9	0.39	0.0170056	1.76941	552	237	17	26963	TMEM201,SEC16A,SYNJ1,BAIAP2L1,RAB1B,EMC7,RTN3,ESYT2,AP1S1,MYOF,GOLGA5,CAMSAP3,RAB5B,NECTIN2,RAB10,ATL2,VPS18
GO:0016192	vesicle-mediated transport	0.75	0.38	0.0205253	1.68771	1514	237	31	26963	SCARB2,LIN7C,ZFPL1,SEC16A,ITGB1,RALA,SYNJ1,RAB1B,LSR,RTN3,SNX27,ESYT2,MYO5B,GNAI3,AP1S1,DYNC1LI1,GOLGA4,GOLGA5,MTMR9,ATP6V1E1,PTPN1,SACM1L,JMJD6,RAB5B,WASHC2,SDC4,RAB10,PRKCI,SEC13,VPS18,CDX2
GO:0016072	rRNA metabolic process	0.95	0.2	0.0269727	1.56908	249	237	11	26963	RPS28,NIFK,UTP11,BRIX1,DDX51,EXOSC6,SART1,NSA2,POLR1B,ABT1,NOL7
GO:0051028	mRNA transport	0.75	0.29	0.0351728	1.45379	128	237	8	26963	NUP35,NUP107,NUP43,NUP88,IGF2BP3,NDC1,DDX39B,SEC13
GO:0080090	regulation of primary metabolic process	0.83	0.58	0.0409251	1.38801	5358	237	74	26963	PTTG1IP,CNOT10,TSC22D1,SCARB2,DGCR8,SF3B5,KDM4A,METTL1,VBP1,PPM1F,HNRNPD,PHF2,DNAJC10,PPP1R12A,ITGB1,SFR1,GLG1,RAB1B,CGGBP1,SP1,ILKAP,WAC,KMT2D,SRSF9,YES1,LSR,CKAP2,IGF2BP3,RTN3,GOLM1,RAD50,XRCC1,SUPV3L1,TTF1,RWDD1,BAZ1A,TCF20,PUM3,KLF13,GNAS,ZFP326,PPP1R13L,PPP1R9B,LSM14B,EXOSC6,RPL23,ASTL,MTMR9,ELF3,PTPN1,JMJD6,DUS3L,USP47,PUM1,DNA2,SUB1,DDX39B,NUCKS1,ANKRD17,ZBTB11,PRKCI,IRF2BPL,PLAT,MPRIP,LIN…
GO:0019222	regulation of metabolic process	0.82	0.6	0.0432769	1.36374	6848	237	89	26963	PTTG1IP,CNOT10,GLA,TSC22D1,DYNLL1,SCARB2,DGCR8,SF3B5,KDM4A,METTL1,VBP1,PPM1F,HNRNPD,PHF2,DNAJC10,PPP1R12A,CENPV,ITGB1,SFR1,GLG1,RAB1B,CGGBP1,SP1,CNPY2,ILKAP,WAC,KMT2D,SRSF9,YES1,LSR,CKAP2,IGF2BP3,RTN3,GOLM1,RAD50,DDX1,XRCC1,SPOUT1,ATP1B1,SUPV3L1,TTF1,RWDD1,BAZ1A,TCF20,PUM3,GNAI3,KLF13,GNAS,UFD1,ZFP326,POLA1,PPP1R13L,PPP1R9B,LSM14B,EXOSC6,RPL23,ASTL,MTMR9,ELF3,PTPN1,JMJD6,RHEB,DUS3L,USP47,PUM1,DNA…
GO:0007049	cell cycle	0.98	0.02	0.0462037	1.33532	1813	237	34	26963	CIAO2B,INTS13,PPP1R12A,CENPV,MAD1L1,ITGB1,RALA,NUMA1,NUP43,ILKAP,WAC,SMC2,CKAP2,RAD50,SPOUT1,GNAI3,TLK1,DYNC1LI1,POLA1,PARD6B,RPL23,EML4,ABRAXAS2,USP47,PUM1,DNA2,CDC23,NDC1,DDX39B,CUZD1,CDC27,ANKRD17,TUBG1,NAE1

## Sheet: C. 13 Molecular Functions
GO_ID	GO_Name	Uniqueness	Dispensability	adjusted_p_value	negative_log10_of_adjusted_p_value	term_size	query_size	intersection_size	effective_domain_size	intersections
GO:0005515	protein binding	0.94782	0.0658588	3.16e-11	10.5005	10472	237	156	25071	PTTG1IP,CNOT10,PPP2R2C,IPO9,GLA,TSC22D1,DYNLL1,LZIC,SCARB2,LDHA,DGCR8,ATOX1,SNRPC,SF3B5,TMEM201,KDM4A,POLD1,PARVB,NOM1,LIN7C,VBP1,HNRNPD,CKMT1,YWHAG,ZFPL1,CORO1B,PHF2,SEC16A,DNAJC10,PPP1R12A,MIA2,MAD1L1,SNRPA1,ITGB1,AKAP1,RALA,BAIAP2L1,NUP35,KLC4,NUMA1,GLG1,CGGBP1,GLIPR2,SP1,CNPY2,NUP43,WAC,SMC2,KMT2D,SRSF9,YES1,LSR,IGF2BP3,RTN3,ATG2B,DSP,RAD50,DDX1,XRCC1,FMNL2,SNX27,ESYT2,ATP1B1,STRN4,SUPV3L1,TT…	PTTG1IP,CNOT10,PPP2R2C,IPO9,GLA,TSC22D1,DYNLL1,LZIC,SCARB2,LDHA,DGCR8,ATOX1,SNRPC,SF3B5,TMEM201,KDM4A,POLD1,PARVB,NOM1,LIN7C,VBP1,HNRNPD,CKMT1,YWHAG,ZFPL1,CORO1B,PHF2,SEC16A,DNAJC10,PPP1R12A,MIA2,MAD1L1,SNRPA1,ITGB1,AKAP1,RALA,BAIAP2L1,NUP35,KLC4,NUMA1,GLG1,CGGBP1,GLIPR2,SP1,CNPY2,NUP43,WAC,SMC2,KMT2D,SRSF9,YES1,LSR,IGF2BP3,RTN3,ATG2B,DSP,RAD50,DDX1,XRCC1,FMNL2,SNX27,ESYT2,ATP1B1,STRN4,SUPV3L1,TT…
GO:0005488	binding	1	0	8.63e-09	8.06378	16411	237	201	25071	LUC7L3,SNRPD1,ADI1,PTTG1IP,CNOT10,PPP2R2C,IPO9,GLA,TSC22D1,DYNLL1,LZIC,HMGCL,ACAD11,SCARB2,LDHA,DGCR8,ATOX1,SNRPC,SF3B5,TMEM201,KDM4A,POLD1,METTL1,PARVB,NOM1,LIN7C,VBP1,RPL37A,PPM1F,HNRNPD,CKMT1,YWHAG,ENPEP,ZFPL1,NIFK,CORO1B,PHF2,SEC16A,DNAJC10,PPP1R12A,CENPV,MIA2,MAD1L1,SNRPA1,ITGB1,AKAP1,RALA,SYNJ1,BAIAP2L1,NUP35,KLC4,DTD2,NUMA1,GLG1,RAB1B,PGM3,CGGBP1,GLIPR2,SP1,CNPY2,NUP43,ILKAP,WAC,SMC2,KMT2D…	LUC7L3,SNRPD1,ADI1,PTTG1IP,CNOT10,PPP2R2C,IPO9,GLA,TSC22D1,DYNLL1,LZIC,HMGCL,ACAD11,SCARB2,LDHA,DGCR8,ATOX1,SNRPC,SF3B5,TMEM201,KDM4A,POLD1,METTL1,PARVB,NOM1,LIN7C,VBP1,RPL37A,PPM1F,HNRNPD,CKMT1,YWHAG,ENPEP,ZFPL1,NIFK,CORO1B,PHF2,SEC16A,DNAJC10,PPP1R12A,CENPV,MIA2,MAD1L1,SNRPA1,ITGB1,AKAP1,RALA,SYNJ1,BAIAP2L1,NUP35,KLC4,DTD2,NUMA1,GLG1,RAB1B,PGM3,CGGBP1,GLIPR2,SP1,CNPY2,NUP43,ILKAP,WAC,SMC2,KMT2D…
GO:0003824	catalytic activity	1	0	0.000124797	3.9038	5731	237	89	25071	GLRX,ADI1,GLA,NIT2,HMGCL,ACAD11,LDHA,AKR1B7,KDM4A,POLD1,METTL1,PPM1F,CKMT1,ENPEP,PHF2,DNAJC10,PPP1R12A,CENPV,RALA,SYNJ1,DTD2,RAB1B,PGM3,ILKAP,SMC2,KMT2D,YES1,WNK2,RAD50,DDX1,XRCC1,SPOUT1,CROT,SUPV3L1,GNAI3,NDUFS7,OAT,COX2,TLK1,GNA13,SLK,GNAS,DDX31,NDUFAF5,POLA1,ATG4B,SGPL1,PPP1R9B,PRPSAP1,DDX51,ASTL,PTPN1,SACM1L,JMJD6,HTRA1,POLR1B,SGPP1,RHEB,DUS3L,USP47,RAB5B,PDXDC1,DNA2,SUB1,DDX39B,ALAS1,ISG20L2…	GLRX,ADI1,GLA,NIT2,HMGCL,ACAD11,LDHA,AKR1B7,KDM4A,POLD1,METTL1,PPM1F,CKMT1,ENPEP,PHF2,DNAJC10,PPP1R12A,CENPV,RALA,SYNJ1,DTD2,RAB1B,PGM3,ILKAP,SMC2,KMT2D,YES1,WNK2,RAD50,DDX1,XRCC1,SPOUT1,CROT,SUPV3L1,GNAI3,NDUFS7,OAT,COX2,TLK1,GNA13,SLK,GNAS,DDX31,NDUFAF5,POLA1,ATG4B,SGPL1,PPP1R9B,PRPSAP1,DDX51,ASTL,PTPN1,SACM1L,JMJD6,HTRA1,POLR1B,SGPP1,RHEB,DUS3L,USP47,RAB5B,PDXDC1,DNA2,SUB1,DDX39B,ALAS1,ISG20L2…
GO:0017111	ribonucleoside triphosphate phosphatase activity	0.63111	0.466929	0.00684057	2.16491	699	237	20	25071	RALA,RAB1B,SMC2,RAD50,DDX1,SUPV3L1,GNAI3,GNA13,GNAS,DDX31,DDX51,RHEB,RAB5B,DNA2,DDX39B,RAB10,ATL2,RHOT2,RFC1,GNB2	RALA,RAB1B,SMC2,RAD50,DDX1,SUPV3L1,GNAI3,GNA13,GNAS,DDX31,DDX51,RHEB,RAB5B,DNA2,DDX39B,RAB10,ATL2,RHOT2,RFC1,GNB2
GO:0019899	enzyme binding	0.893187	0	0.00882437	2.05432	2331	237	43	25071	IPO9,DYNLL1,SCARB2,LDHA,ATOX1,KDM4A,POLD1,HNRNPD,YWHAG,DNAJC10,PPP1R12A,ITGB1,AKAP1,RALA,SP1,WAC,YES1,DSP,XRCC1,FMNL2,ATP1B1,STRN4,MYO5B,NDUFS7,UFD1,GOLGA4,ZFP326,POLA1,PPP1R9B,GOLGA5,RPL23,MTMR9,ATP6V1E1,PTPN1,STRN,TBL2,RHEB,SDC4,CDC27,VIM,PCCA,GNB2,NAE1	IPO9,DYNLL1,SCARB2,LDHA,ATOX1,KDM4A,POLD1,HNRNPD,YWHAG,DNAJC10,PPP1R12A,ITGB1,AKAP1,RALA,SP1,WAC,YES1,DSP,XRCC1,FMNL2,ATP1B1,STRN4,MYO5B,NDUFS7,UFD1,GOLGA4,ZFP326,POLA1,PPP1R9B,GOLGA5,RPL23,MTMR9,ATP6V1E1,PTPN1,STRN,TBL2,RHEB,SDC4,CDC27,VIM,PCCA,GNB2,NAE1
GO:0140640	catalytic activity, acting on a nucleic acid	0.941903	0.0351843	0.0128731	1.89032	611	237	18	25071	POLD1,METTL1,DTD2,RAD50,DDX1,XRCC1,SUPV3L1,DDX31,POLA1,DDX51,JMJD6,POLR1B,DUS3L,DNA2,SUB1,DDX39B,ISG20L2,RFC1	POLD1,METTL1,DTD2,RAD50,DDX1,XRCC1,SUPV3L1,DDX31,POLA1,DDX51,JMJD6,POLR1B,DUS3L,DNA2,SUB1,DDX39B,ISG20L2,RFC1
GO:0016787	hydrolase activity	0.930458	0.0937052	0.0180394	1.74378	2481	237	44	25071	GLA,NIT2,POLD1,PPM1F,ENPEP,PPP1R12A,RALA,SYNJ1,DTD2,RAB1B,ILKAP,SMC2,RAD50,DDX1,XRCC1,SUPV3L1,GNAI3,GNA13,GNAS,DDX31,ATG4B,DDX51,ASTL,PTPN1,SACM1L,HTRA1,SGPP1,RHEB,USP47,RAB5B,DNA2,DDX39B,ISG20L2,TINAGL1,RAB10,PLAT,ATL2,RHOT2,MOGS,RFC1,SPCS2,GNB2,USP24,CTSL	GLA,NIT2,POLD1,PPM1F,ENPEP,PPP1R12A,RALA,SYNJ1,DTD2,RAB1B,ILKAP,SMC2,RAD50,DDX1,XRCC1,SUPV3L1,GNAI3,GNA13,GNAS,DDX31,ATG4B,DDX51,ASTL,PTPN1,SACM1L,HTRA1,SGPP1,RHEB,USP47,RAB5B,DNA2,DDX39B,ISG20L2,TINAGL1,RAB10,PLAT,ATL2,RHOT2,MOGS,RFC1,SPCS2,GNB2,USP24,CTSL
GO:0008092	cytoskeletal protein binding	0.892814	0.541669	0.0194291	1.71155	1010	237	24	25071	TMEM201,PARVB,LIN7C,VBP1,YWHAG,CORO1B,ITGB1,AKAP1,RALA,BAIAP2L1,KLC4,NUMA1,FMNL2,RAI14,MYO5B,GNAS,PPP1R9B,CAMSAP3,EML4,ABRAXAS2,RAB10,MPRIP,CLASP2,VPS18	TMEM201,PARVB,LIN7C,VBP1,YWHAG,CORO1B,ITGB1,AKAP1,RALA,BAIAP2L1,KLC4,NUMA1,FMNL2,RAI14,MYO5B,GNAS,PPP1R9B,CAMSAP3,EML4,ABRAXAS2,RAB10,MPRIP,CLASP2,VPS18
GO:1901363	heterocyclic compound binding	0.938858	0.108261	0.0197852	1.70366	2332	237	42	25071	HMGCL,ACAD11,LDHA,POLD1,CKMT1,RALA,RAB1B,SMC2,YES1,WNK2,RAD50,DDX1,SUPV3L1,MYO5B,GNAI3,OAT,TLK1,DYNC1LI1,GNA13,SLK,GNAS,DDX31,POLA1,SGPL1,DDX51,POLR1B,RHEB,DUS3L,RAB5B,PDXDC1,DNA2,DDX39B,ALAS1,RAB10,PRKCI,PCCA,ATL2,TUBG1,RHOT2,RFC1,CDX2,PIP4K2C	HMGCL,ACAD11,LDHA,POLD1,CKMT1,RALA,RAB1B,SMC2,YES1,WNK2,RAD50,DDX1,SUPV3L1,MYO5B,GNAI3,OAT,TLK1,DYNC1LI1,GNA13,SLK,GNAS,DDX31,POLA1,SGPL1,DDX51,POLR1B,RHEB,DUS3L,RAB5B,PDXDC1,DNA2,DDX39B,ALAS1,RAB10,PRKCI,PCCA,ATL2,TUBG1,RHOT2,RFC1,CDX2,PIP4K2C
GO:0016817	hydrolase activity, acting on acid anhydrides	0.783842	0.206678	0.0208064	1.6818	756	237	20	25071	RALA,RAB1B,SMC2,RAD50,DDX1,SUPV3L1,GNAI3,GNA13,GNAS,DDX31,DDX51,RHEB,RAB5B,DNA2,DDX39B,RAB10,ATL2,RHOT2,RFC1,GNB2	RALA,RAB1B,SMC2,RAD50,DDX1,SUPV3L1,GNAI3,GNA13,GNAS,DDX31,DDX51,RHEB,RAB5B,DNA2,DDX39B,RAB10,ATL2,RHOT2,RFC1,GNB2
GO:0097159	organic cyclic compound binding	0.933179	0.174108	0.0396632	1.40161	6936	237	93	25071	LUC7L3,SNRPD1,HMGCL,ACAD11,SCARB2,LDHA,DGCR8,SNRPC,SF3B5,POLD1,METTL1,NOM1,HNRNPD,CKMT1,NIFK,SNRPA1,AKAP1,RALA,SYNJ1,NUP35,DTD2,RAB1B,CGGBP1,SP1,SMC2,KMT2D,SRSF9,YES1,IGF2BP3,BOD1L,WNK2,RAD50,DDX1,XRCC1,SPOUT1,SUPV3L1,TTF1,TCF20,PUM3,MYO5B,GNAI3,KLF13,OAT,TLK1,CRNKL1,DYNC1LI1,GNA13,SLK,GNAS,DDX31,ZFP326,POLA1,SGPL1,PPP1R9B,BRIX1,DDX51,LSM14B,EXOSC6,RPL23,ELF3,JMJD6,POLR1B,RHEB,DUS3L,RAB5B,PUM1,PD…	LUC7L3,SNRPD1,HMGCL,ACAD11,SCARB2,LDHA,DGCR8,SNRPC,SF3B5,POLD1,METTL1,NOM1,HNRNPD,CKMT1,NIFK,SNRPA1,AKAP1,RALA,SYNJ1,NUP35,DTD2,RAB1B,CGGBP1,SP1,SMC2,KMT2D,SRSF9,YES1,IGF2BP3,BOD1L,WNK2,RAD50,DDX1,XRCC1,SPOUT1,SUPV3L1,TTF1,TCF20,PUM3,MYO5B,GNAI3,KLF13,OAT,TLK1,CRNKL1,DYNC1LI1,GNA13,SLK,GNAS,DDX31,ZFP326,POLA1,SGPL1,PPP1R9B,BRIX1,DDX51,LSM14B,EXOSC6,RPL23,ELF3,JMJD6,POLR1B,RHEB,DUS3L,RAB5B,PUM1,PD…
GO:0017056	structural constituent of nuclear pore	1	0	0.0400549	1.39734	24	237	4	25071	NUP35,NUP107,NUP88,NDC1	NUP35,NUP107,NUP88,NDC1
GO:0003925	G protein activity	0.773698	0	0.0451161	1.34567	47	237	5	25071	RALA,RAB1B,GNAS,RAB5B,RAB10	RALA,RAB1B,GNAS,RAB5B,RAB10

## Sheet: D. 1 Canonical Pathway KEGG
source	term_name	term_id	adjusted_p_value	negative_log10_of_adjusted_p_value	term_size	query_size	intersection_size	effective_domain_size	intersections
KEGG	Nucleocytoplasmic transport	KEGG:03013	0.0105602	1.97633	116	120	8	9330	IPO9,NUP35,NUP107,NUP43,NUP88,NDC1,DDX39B,SEC13

## Sheet: E. 20 CPs defined by Reactome
source	term_name	term_id	adjusted_p_value	negative_log10_of_adjusted_p_value	term_size	query_size	intersection_size	effective_domain_size	intersections
REAC	Processing of Capped Intron-Containing Pre-mRNA	REAC:R-MMU-72203	0.00114414	2.94152	257	136	16	8429	LUC7L3,SNRPD1,SNRPC,SF3B5,HNRNPD,SNRPA1,NUP35,NUP107,NUP43,NUP88,SRSF9,CRNKL1,SART1,NDC1,DDX39B,SEC13
REAC	Regulation of Glucokinase by Glucokinase Regulatory Protein	REAC:R-MMU-170822	0.00183121	2.73726	29	136	6	8429	NUP35,NUP107,NUP43,NUP88,NDC1,SEC13
REAC	Metabolism of non-coding RNA	REAC:R-MMU-194441	0.00255736	2.59221	46	136	7	8429	SNRPD1,NUP35,NUP107,NUP43,NUP88,NDC1,SEC13
REAC	snRNP Assembly	REAC:R-MMU-191859	0.00255736	2.59221	46	136	7	8429	SNRPD1,NUP35,NUP107,NUP43,NUP88,NDC1,SEC13
REAC	Nuclear Pore Complex (NPC) Disassembly	REAC:R-MMU-3301854	0.0027641	2.55845	31	136	6	8429	NUP35,NUP107,NUP43,NUP88,NDC1,SEC13
REAC	Transcriptional regulation by small RNAs	REAC:R-MMU-5578749	0.00335718	2.47403	32	136	6	8429	NUP35,NUP107,NUP43,NUP88,NDC1,SEC13
REAC	SUMOylation of SUMOylation proteins	REAC:R-MMU-4085377	0.0040492	2.39263	33	136	6	8429	NUP35,NUP107,NUP43,NUP88,NDC1,SEC13
REAC	Transport of the SLBP independent Mature mRNA	REAC:R-MMU-159227	0.0040492	2.39263	33	136	6	8429	NUP35,NUP107,NUP43,NUP88,NDC1,SEC13
REAC	Transport of Mature mRNA derived from an Intron-Containing Transcript	REAC:R-MMU-159236	0.00405044	2.3925	68	136	8	8429	NUP35,NUP107,NUP43,NUP88,SRSF9,NDC1,DDX39B,SEC13
REAC	Transport of the SLBP Dependant Mature mRNA	REAC:R-MMU-159230	0.00485216	2.31406	34	136	6	8429	NUP35,NUP107,NUP43,NUP88,NDC1,SEC13
REAC	Postmitotic nuclear pore complex (NPC) reformation	REAC:R-MMU-9615933	0.00556068	2.25487	21	136	5	8429	NUP35,NUP107,NUP43,NDC1,SEC13
REAC	SUMOylation of ubiquitinylation proteins	REAC:R-MMU-3232142	0.00806066	2.09363	37	136	6	8429	NUP35,NUP107,NUP43,NUP88,NDC1,SEC13
REAC	Transport of Mature Transcript to Cytoplasm	REAC:R-MMU-72202	0.0102078	1.99107	77	136	8	8429	NUP35,NUP107,NUP43,NUP88,SRSF9,NDC1,DDX39B,SEC13
REAC	Metabolism of RNA	REAC:R-MMU-8953854	0.0119634	1.92215	570	136	23	8429	LUC7L3,SNRPD1,CNOT10,SNRPC,SF3B5,RPL37A,HNRNPD,RPS28,SNRPA1,NUP35,NUP107,NUP43,NUP88,SRSF9,UTP11,CRNKL1,EXOSC6,RPL23,SART1,NDC1,DDX39B,SEC13,CNOT11
REAC	Gene Silencing by RNA	REAC:R-MMU-211000	0.0127906	1.89311	40	136	6	8429	NUP35,NUP107,NUP43,NUP88,NDC1,SEC13
REAC	Transport of Mature mRNA Derived from an Intronless Transcript	REAC:R-MMU-159231	0.0127906	1.89311	40	136	6	8429	NUP35,NUP107,NUP43,NUP88,NDC1,SEC13
REAC	Transport of Mature mRNAs Derived from Intronless Transcripts	REAC:R-MMU-159234	0.0147863	1.83014	41	136	6	8429	NUP35,NUP107,NUP43,NUP88,NDC1,SEC13
REAC	Nuclear Envelope Breakdown	REAC:R-MMU-2980766	0.0223106	1.65149	44	136	6	8429	NUP35,NUP107,NUP43,NUP88,NDC1,SEC13
REAC	SUMOylation of RNA binding proteins	REAC:R-MMU-4570464	0.025405	1.59508	45	136	6	8429	NUP35,NUP107,NUP43,NUP88,NDC1,SEC13
REAC	Mitotic Prophase	REAC:R-MMU-68875	0.0333275	1.4772	116	136	9	8429	NUP35,NUP107,NUMA1,RAB1B,NUP43,NUP88,SMC2,NDC1,SEC13

## Sheet: F. 1 WikiPathway
source	term_name	term_id	adjusted_p_value	negative_log10_of_adjusted_p_value	term_size	query_size	intersection_size	effective_domain_size	intersections
WP	mRNA processing	WP:WP310	0.0110783	1.95553	449	68	17	4532	SNRPD1,SNRPC,SF3B5,HNRNPD,RPS28,NIFK,SNRPA1,AKAP1,ILKAP,SRSF9,IGF2BP3,DDX1,PUM3,PUM1,MRPL11,DDX39B,HNRNPLL
