# Supplementary material for: Proteomic and metabolomic insights into oxidative stress response activation in mouse embryos generated by in vitro fertilization
Source: Hum Reprod Open. 2025 Apr 28;2025(2):hoaf022. doi: 10.1093/hropen/hoaf022 (PMC12101870; doi:10.1093/hropen/hoaf022)
Supplement: hoaf022_Supplementary_Data [file hoaf022_supplementary_data.zip › Supplementary File S4 Metabolomics in IVF_5% vs FB.xlsx]

## Sheet: A. 82 metabolites IVF_5% vs FB
Compound ID	Description	Kegg ID	Kegg Name	HMDB ID	HMDB Name	Max Fold Change IVF_5% vs. FB	Anova (p) IVF_5% vs. FB	IVF5%_01	IVF5%_02	IVF5%_03	IVF5%_Mean	FB_01	FB_02	FB_03	FB_Mean
HMDB0012143	2-Amino-4-oxo-4-alpha-hydroxy-6-(erythro-1',2',3'-trihydroxypropyl)-5,6,7,8-tetrahydroxypterin	C05252	2-Amino-4-oxo-4-alpha-hydroxy-6-(erythro-1',2',3'-Tri-hydroxypropyl)-5,6,7,8-tetrahydroxypterin	HMDB0012143	2-Amino-4-oxo-4-alpha-hydroxy-6-(erythro-1',2',3'-trihydroxypropyl)-5,6,7,8-tetrahydroxypterin	188611	1.25e-07	22509.1	22395.4	15329	20077.8	0	0	0	0
HMDB0000479	3-Methylhistidine	C01152	N(pi)-Methyl-L-histidine	HMDB0000479	3-Methylhistidine	187.239	0.0011456	8366.52	9689.44	44790	20948.6	61.4796	146.543	127.624	111.882
HMDB0000630	Cytosine	C00380	Cytosine	HMDB0000630	Cytosine	5.53641	0.000316845	6143.25	5774.56	5424.68	5780.83	1058.03	783.783	1290.62	1044.15
HMDB0001539	NG-amino-L-Arginine					4.18012	0.0159868	54651	55434.9	66275.1	58787	12272.6	23704	6213.78	14063.5
HMDB0000206	N6-Acetyl-L-lysine	C02727	N6-Acetyl-L-lysine	HMDB0000206	N6-Acetyl-L-lysine	4.04277	0.030913	1369.19	1392.79	4202.99	2321.66	504.276	517.589	700.957	574.274
HMDB0006029	N-Acetylglutamine			HMDB0006029	N-Acetylglutamine	3.79364	0.0296752	476.818	690.523	240.376	469.239	96.9265	188.915	85.2311	123.691
HMDB0000641	L-Glutamine	C00064	L-Glutamine	HMDB0000641	L-Glutamine	3.05227	0.00688759	3338.22	3614.22	1963.39	2971.94	895.86	1161.43	863.763	973.683
HMDB0037042	Melleolide D			HMDB0037042	Melleolide D	2.76728	0.00401474	13923.6	13864.2	9780.48	12522.7	4002.16	5718.99	3854.73	4525.3
HMDB0029362	(R)-1-O-b-D-glucopyranosyl-1,3-octanediol			HMDB0029362	(R)-1-O-b-D-glucopyranosyl-1,3-octanediol	2.72615	0.0048008	160625	247130	280104	229287	82565.9	90327.2	79425.6	84106.3
	Metazachlor					2.70316	0.00152503	1978.38	1480.79	1626.81	1695.33	577.715	752.889	550.891	627.165
HMDB0000172	L-Isoleucine	C00407	L-Isoleucine	HMDB0000172	L-Isoleucine	2.56232	2.57e-05	63404.3	62216.4	70462.9	65361.2	25403.3	26373.4	24749.1	25508.6
HMDB0035028	(x)-2-Heptanol glucoside			HMDB0035028	(x)-2-Heptanol glucoside	2.5142	0.0051954	65470.6	89815.2	109739	88341.7	30904.8	36439.5	38067.2	35137.2
HMDB0000517	L-Arginine	C00062	L-Arginine	HMDB0000517	L-Arginine	2.23124	0.00041795	71699.8	62175.6	62551.4	65475.6	27112.2	28137.3	32785.4	29345
HMDB0034215	Solacaproine			HMDB0034215	Solacaproine	2.04505	0.0113518	12716.8	15579.6	14130.8	14142.4	5493.42	9147.15	6105.68	6915.42
HMDB0012176	5-Aminopentanamide	C00990	5-Aminopentanamide	HMDB0012176	5-Aminopentanamide	2.03594	0.00519382	5824.6	4773.51	5942.27	5513.46	2714.69	2200.44	3209.05	2708.06
HMDB0061875	2-(Dimethylamino)acetonitrile			HMDB0061875	2-(Dimethylamino)acetonitrile	1.98602	0.00522926	2.54201e+06	2.12726e+06	2.58474e+06	2.418e+06	1.18549e+06	1.00386e+06	1.46319e+06	1.21751e+06
HMDB0001051	Glyceraldehyde	C02154	Glyceraldehyde	HMDB0001051	Glyceraldehyde	1.87616	0.00691617	1.1494e+06	1.02662e+06	1.10606e+06	1.09403e+06	575170	708606	465590	583122
HMDB0034326	L-erythro-4-Hydroxyarginine	C08284	gamma-Hydroxy-L-arginine	HMDB0034326	L-erythro-4-Hydroxyarginine	1.85216	0.0321748	5961.67	7376.73	4436.81	5925.07	2603.3	3913.08	3080.65	3199.01
HMDB0000687	L-Leucine	C00123	L-Leucine	HMDB0000687	L-Leucine	1.77648	0.00036471	86837.5	83340.9	74889.9	81689.4	46720.8	47576.1	43654.5	45983.8
HMDB0061642	3-hydroxyhexadecanoyl carnitine			HMDB0061642	3-hydroxyhexadecanoyl carnitine	1.61141	0.00970166	14539.2	16715.1	15558.2	15604.2	10904.2	10198.7	7947.72	9683.55
LMFA01010051	Lignoceric acid(d3)					1.60285	0.00595831	18013.3	22793.9	18223.8	19677	11291.1	13038.8	12498.9	12276.3
HMDB0000691	Malonic acid	C04025	alpha,omega-Dicarboxylic acid	HMDB0000691	Malonic acid	1.55124	0.0267896	4794.21	6679.63	5381.37	5618.4	3875.34	3939.15	3051.15	3621.88
HMDB0036458	1-Aminocyclopropanecarboxylic acid	C01234	1-Aminocyclopropane-1-carboxylate	HMDB0036458	1-Aminocyclopropanecarboxylic acid	1.5426	0.0331926	10950.3	12635.6	9048.44	10878.1	6040.7	8361.42	6753.27	7051.8
HMDB0061633	3-hydroxyhexanoyl carnitine			HMDB0013131	3-Hydroxyhexanoylcarnitine	1.5177	0.0358691	86452.8	70967.9	62069.3	73163.3	40461.8	55832.3	48325.7	48206.6
HMDB0000767	Pseudouridine	C02067	Pseudouridine	HMDB0000767	Pseudouridine	1.51099	0.0233962	7503.99	6462.59	5829.89	6598.82	3883.47	5183.53	4034.7	4367.23
HMDB0000159	L-Phenylalanine	C00079	L-Phenylalanine	HMDB0000159	L-Phenylalanine	1.50011	0.00130188	117796	112611	100521	110310	72964.9	75969.1	71668.5	73534.2
HMDB0001065	2-Hydroxyphenethylamine	C02735	Phenylethanolamine	HMDB0001065	2-Hydroxyphenethylamine	1.47881	0.00176344	19070	18124.1	16118	17770.7	11952.9	12388.8	11709	12016.9
HMDB0037115	(Â±)-2-Hydroxy-4-(methylthio)butanoic acid			HMDB0037115	(Â±)-2-Hydroxy-4-(methylthio)butanoic acid	1.46514	0.00423021	2356.26	2047.32	1921.96	2108.51	1506.55	1415.15	1395.66	1439.12
HMDB0061635	3-hydroxynonanoyl carnitine			HMDB0061635	3-hydroxynonanoyl carnitine	1.36166	0.0290707	31328.7	36152.4	37007.4	34829.5	28012.1	26924.6	21799.5	25578.8
HMDB0000243	Pyruvic acid	C00022	Pyruvate	HMDB0000243	Pyruvic acid	1.35187	0.00783744	1018.54	1190.54	1163.88	1124.32	773.039	850.791	871.212	831.681
HMDB0061637	3-hydroxyundecanoyl carnitine			HMDB0061637	3-hydroxyundecanoyl carnitine	1.32375	0.0229645	14554.9	14991.6	13759.9	14435.4	9708.15	12525.8	10480.9	10904.9
HMDB0031360	L-cis-Cyclo(aspartylphenylalanyl)			HMDB0031360	L-cis-Cyclo(aspartylphenylalanyl)	1.24673	0.0219841	56137.6	61986.6	58472.6	58865.6	50470.3	42333.7	48843.8	47215.9
HMDB0000756	Hexanoylcarnitine					1.04497	0.0229174	14739.4	14573.6	14200.8	14504.6	13824	13791	14026.2	13880.4
HMDB0038850	Cycasin	C01418	Cycasin	HMDB0038850	Cycasin	-1.3307	0.00323861	2466.14	2235.27	2337.15	2346.19	3023.26	3345.18	2997.77	3122.07
HMDB0000212	N-Acetylgalactosamine	C01074	N-Acetylgalactosamine	HMDB0000212	N-Acetylgalactosamine	-1.41794	0.00948187	3105.53	2945.65	3188.88	3080.02	3801.43	4814.07	4486.37	4367.29
HMDB0000187	L-Serine	C00065	L-Serine	HMDB0000187	L-Serine	-1.44303	0.0461235	10161.8	11609.7	10965.7	10912.4	13044.8	19434.8	14761.1	15746.9
HMDB0000072	cis-Aconitic acid	C00417	cis-Aconitate	HMDB0000072	cis-Aconitic acid	-1.49414	0.0231327	51160.4	45950.6	47109.8	48073.6	74011.5	58308	83166.5	71828.7
HMDB0030408	2-Amino-3,4-dihydroxypentanedioic acid			HMDB0030408	2-Amino-3,4-dihydroxypentanedioic acid	-1.51057	0.00707266	3212.25	3113.22	3042.07	3122.51	4275.12	5478.45	4396.78	4716.78
HMDB0000191	L-Aspartic acid	C00049	L-Aspartate	HMDB0000191	L-Aspartic acid	-1.61632	0.00859272	19552.9	22238.6	19552.6	20448	28107	38227.3	32817.5	33050.6
HMDB0000094	Citric acid	C00158	Citrate	HMDB0000094	Citric acid	-1.71235	0.020507	10762.3	9899.74	9908.89	10190.3	18336.5	13157.1	20854.7	17449.4
HMDB0000157	Hypoxanthine	C00262	Hypoxanthine	HMDB0000157	Hypoxanthine	-1.7962	0.044571	291320	151868	165765	202984	415355	326970	351477	364601
HMDB0000883	L-Valine	C00183	L-Valine	HMDB0000883	L-Valine	-1.88787	0.00498713	2003.27	2103.49	1657.88	1921.55	3981.37	3030.43	3871.12	3627.64
HMDB0060522	UDP-N-acetyl-alpha-D-galactosamine			HMDB0060522	UDP-N-acetyl-alpha-D-galactosamine	-2.03439	0.0382631	8786.61	12840.3	13212.4	11613.1	16998.1	32134.6	21743.9	23625.5
HMDB0000290	Uridine diphosphate-N-acetylglucosamine	C00043	UDP-N-acetyl-alpha-D-glucosamine	HMDB0000290	Uridine diphosphate-N-acetylglucosamine	-2.19885	0.0307932	13485.2	18646.4	21521.4	17884.3	28162.3	54051.6	35760.8	39324.9
HMDB0000679	Homocitrulline	C02427	L-Homocitrulline	HMDB0000679	Homocitrulline	-2.47497	0.0137086	78583.6	42353.8	46778.6	55905.3	131060	168759	115273	138364
HMDB0002064	N-Acetylputrescine	C02714	N-Acetylputrescine	HMDB0002064	N-Acetylputrescine	-2.59899	0.0340571	2523.6	2846.6	1134.3	2168.16	4207.65	6233.8	6463.67	5635.04
HMDB0001546	CDP	C00112	CDP	HMDB0001546	CDP	-3.09799	3.1e-05	3318.73	3244.1	2807.04	3123.29	9630.88	9928.46	9468.42	9675.92
HMDB0001325	N6,N6,N6-Trimethyl-L-lysine	C03793	N6,N6,N6-Trimethyl-L-lysine	HMDB0001325	N6,N6,N6-Trimethyl-L-lysine	-3.12601	0.00108735	12341.1	13607	10609.9	12186	34140.5	47105.2	33034.9	38093.6
HMDB0003334	Symmetric dimethylarginine			HMDB0003334	Symmetric dimethylarginine	-3.22244	0.00298254	3124.12	2213.58	3981.19	3106.3	8810.95	11328	9890.66	10009.9
HMDB0001257	Spermidine	C00315	Spermidine	HMDB0001257	Spermidine	-3.47203	0.0407264	6364.01	10574.9	5046.79	7328.56	17816.3	15028.6	43489.9	25444.9
HMDB0250523	Creatine ethyl ester					-3.52558	0.0150823	410.514	534.866	773.45	572.943	1936.88	2875.35	1247.64	2019.96
HMDB0001414	Putrescine	C00134	Putrescine	HMDB0001414	Putrescine	-3.64558	0.0255622	323.773	581.621	180.522	361.972	964.474	1870.44	1123.87	1319.6
HMDB0000965	Hypotaurine	C00519	Hypotaurine	HMDB0000965	Hypotaurine	-3.96213	0.00129966	3579.77	3375.01	2285.75	3080.18	9943.66	13789.4	12879.2	12204.1
HMDB0000097	Choline					-4.66614	0.00058782	675378	746171	604138	675229	2.47355e+06	2.96091e+06	4.01767e+06	3.15071e+06
HMDB0000788	Orotidine	C01103	Orotidine 5'-phosphate	HMDB0000788	Orotidine	-5.6136	0.000127005	752.864	702.927	693.765	716.518	3295.09	4886.99	3884.68	4022.25
HMDB0028692	Alanyl-Lysine			HMDB0028692	Alanyllysine	-5.6742	0.00262449	3310.81	2459.74	4083.94	3284.83	12092.6	24931.7	18892.1	18638.8
HMDB0012271	O-Ureidohomoserine			HMDB0012271	O-Ureidohomoserine	-6.91557	1.4e-05	2652.81	2697.85	2314.95	2555.2	15990.3	19556.3	17465.4	17670.7
	Cystamine					-8.53157	0.000712543	423.312	570.405	848.889	614.202	4391.24	6420.03	4909.07	5240.11
HMDB0000251	Taurine	C00245	Taurine	HMDB0000251	Taurine	-8.93853	0.0116845	1875.98	5205.25	778.065	2619.77	19480.5	28429.1	22341	23416.8
HMDB0062496	Malonyl-Carnitin			HMDB0002095	Malonylcarnitine	-10.4403	0.0242361	12484.1	142681	10219.3	55128.2	425320	527264	774084	575556
HMDB0001545	Pyridoxal	C00250	Pyridoxal	HMDB0001545	Pyridoxal	-11.6662	9.78e-06	1233.47	1273.52	980.63	1162.54	12762.7	13715.8	14208.7	13562.4
HMDB0000062	L-Carnitine	C00318	L-Carnitine	HMDB0000062	L-Carnitine	-12.9589	0.0147395	6124.35	51742	5827.37	21231.2	196626	242547	386228	275133
HMDB0000161	L-Alanine	C00041	L-Alanine	HMDB0000161	L-Alanine	-13.1528	7.88e-06	1371.49	1482.45	1242.86	1365.6	16092.5	20453.3	17338.5	17961.4
HMDB0000064	Creatine	C00300	Creatine	HMDB0000064	Creatine	-13.8315	7.7e-05	112285	163304	97697.4	124429	1.61908e+06	1.87071e+06	1.67331e+06	1.72103e+06
HMDB0062574	N(tele)-methylhistaminium			HMDB0062574	N(tele)-methylhistaminium	-16.6472	0.0066481	47.2618	105.455	277.573	143.43	1881.41	3741.11	1540.59	2387.7
HMDB0094649	2-Aminoheptanoate			HMDB0094649	2-Aminoheptanoate	-21.9371	0.000295721	5063.27	10919.6	8809.76	8264.22	144284	227414	172180	181293
HMDB0000112	gamma-Aminobutyric acid	C00334	4-Aminobutanoate	HMDB0000112	gamma-Aminobutyric acid	-24.3351	0.000532299	438.804	819.641	415.297	557.914	9459.2	20017.6	11253.8	13576.9
HMDB0000688	Isovalerylcarnitine			HMDB0000688	Isovalerylcarnitine	-35.813	8.33e-06	7651.27	10969.1	7662.79	8761.04	297824	330609	312844	313759
HMDB0002013	Butyrylcarnitine	C02862	O-Butanoylcarnitine	HMDB0002013	Butyrylcarnitine	-39.8218	4.98e-05	2017.29	3718.69	2101.38	2612.45	104645	110301	97151.6	104033
HMDB0000043	Betaine	C00719	Betaine	HMDB0000043	Betaine	-50.9423	6.48e-05	73353.3	137174	71105.4	93877.6	4.224e+06	5.5527e+06	4.57031e+06	4.78234e+06
HMDB0062555	hydroxyisovaleroyl carnitine			HMDB0062555	hydroxyisovaleroyl carnitine	-71.7418	1.67e-06	1180.69	1593.8	1351.44	1375.31	90839.7	106617	98545.1	98667.2
HMDB0000824	Propionylcarnitine	C03017	O-Propanoylcarnitine	HMDB0000824	Propionylcarnitine	-75.0489	2.21e-06	884.996	1169.63	901.232	985.287	72387.1	81990.8	67456.4	73944.8
HMDB0000099	L-Cystathionine	C02291	L-Cystathionine	HMDB0000099	L-Cystathionine	-98.8208	6.59e-06	1157.04	1420.03	1358.92	1312	101585	161944	125429	129653
LMFA07070072	Hydroxyhexanoycarnitine					-140.862	1.45e-05	113.9	208.713	117.726	146.78	20469.4	20240.5	21317.2	20675.7
HMDB0000210	Pantothenic acid	C00864	Pantothenate	HMDB0000210	Pantothenic acid	-159.981	0.000151789	4907.34	5467.2	1763.04	4045.86	571318	757926	612544	647263
HMDB0000201	L-Acetylcarnitine	C02571	O-Acetylcarnitine	HMDB0000201	L-Acetylcarnitine	-160.273	3.44e-06	17715.5	28329.5	21068.1	22371	3.40577e+06	3.78223e+06	3.56845e+06	3.58548e+06
HMDB0062735	(R)-3-hydroxybutyrylcarnitine			HMDB0062735	(R)-3-hydroxybutyrylcarnitine	-182.755	1.1e-07	363.929	422.977	348.143	378.35	67258	69547.8	70629.9	69145.2
HMDB0038947	(S)-3-Methylthiohexyl hexanoate			HMDB0038947	(S)-3-Methylthiohexyl hexanoate	-183.58	0.000184804	165.191	568.725	197.477	310.464	46140.8	69006.3	55837.6	56994.9
HMDB0013222	Beta-Guanidinopropionic acid	C03065	3-Guanidinopropanoate	HMDB0013222	Beta-Guanidinopropionic acid	-477.327	9.95e-05	204.428	734.271	268.331	402.344	156816	233646	185686	192049
HMDB0062295	15(R)-hydroperoxy-EPE			HMDB0062295	15(R)-hydroperoxy-EPE	-855.341	0.000179142	1092.23	4090.72	794.804	1992.59	2.19462e+06	1.34419e+06	1.57422e+06	1.70434e+06
HMDB0000052	Argininosuccinic acid	C03406	N-(L-Arginino)succinate	HMDB0000052	Argininosuccinic acid	-21975.8	0.000111644	1.17055	10.5604	1.64285	4.45794	61675.1	138375	93850.1	97966.8
4741	Lys-His-OH					-1.5647e+06	8.8e-11	0	0	0	0	48800	45292.4	46151	46747.8
Metabolite Confidence/Annotations							Level 1 and Level 2= Green Color
*Putative annotations - Level 2 (L2) - annotations supported by precursor mass and MS/MS data							Level 3a = Orange Color
*Tentative annotations - Level 3a/b (L3a or L3b) - annotations supported by precursor mass and possibly non-diagnostic MS2
*Level 3a annotated lipids support a single leading candidate or sum composition
*Level 3b have multiple candidates that cannot be proritized
It is suggested to focus your analysis primarily on Level 1, 2 and Level 3a; these are the most confident annotations
Metabolite Identification Confidence Levels	Level Description	MS analysis*	Other/Orthogonal Information◊	MS/MS analysist	Reference Standardsn
Level 5	Unique Feature	X
Level 4	Molecular Formula	X	X
Level 3	Tentative Structure	X	X
Level 2	Putative Identification	X	X	X
Level 1	Validated Identification	X	X	X	X
* MS analysis allows for mass measurement accurate to within ≤ 5-20 ppm, based on instrument.
◊ Other/Orthogonal information can include: isotope abundance distribution, charge state and adduct ion determination, retention time, fragmentation data (MS/MS), collision cross section.
t Fragmentation data has generated for metabolite compound via MS/MS.
n The compound’s identity has been validated against a commercially available or synthesized reference standard.
Addtl. Notes
Please be mindful of very large (or infinity) fold change values. Some features or species were detected with low abundance/variable detection for certain sample groups yet have high/stable abundance for other sample groups. When this is the case, we did not filter out these species since these pairwise comparisons are appropriate. In general, the metabolomics community ensures that measurements …
References and Links
Schrimpe-Rutledge AC, Codreanu SG, Sherrod SD, McLean JA, Untargeted Metabolomics Strategies – Challenges and Emerging Directions, Journal of the American Society for Mass Spectrometry 2016, 27:1897. DOI: 10.1007/s13361-016-1469-y
https://pubmed.ncbi.nlm.nih.gov/27624161/

## Sheet: B. Enriched metabolite sets
Metabolite Set	total	expected	hits	Enrichment ratio	Raw p	Holm p	FDR
Valine, leucine and isoleucine biosynthesis	8	0.166	3	18.0723	0.000427	0.032	0.00569
Arginine biosynthesis	14	0.291	4	13.7457	0.000133	0.0103	0.00267
Alanine, aspartate and glutamate metabolism	28	0.582	7	12.0275	7.35e-07	5.88e-05	5.88e-05
Arginine and proline metabolism	36	0.749	7	9.34579	4.62e-06	0.000365	0.000185
Glycine, serine and threonine metabolism	33	0.686	6	8.74636	3.69e-05	0.00288	0.000985
Glyoxylate and dicarboxylate metabolism	31	0.645	5	7.75194	0.000326	0.0248	0.00521
Citrate cycle (TCA cycle)	20	0.416	3	7.21154	0.00732	0.542	0.0732

## Sheet: C. IPA Bio functions
© 2000-2024 QIAGEN. All rights reserved.
Diseases or Functions Annotation	p-value	Predicted Activation State	Activation z-score	Molecules	# Molecules
Production of reactive oxygen species	0.00322	Increased	2.862	1-aminocyclopropane-1-carboxylic acid,acetyl-L-carnitine,choline,L-arginine,malonic acid,N,N-dimethylarginine,propionyl-L-carnitine,pyruvic acid,spermidine,taurine	10
Synthesis of reactive oxygen species	0.000685	Increased	2.633	1-aminocyclopropane-1-carboxylic acid,acetyl-L-carnitine,choline,citric acid,creatine,L-arginine,L-carnitine,malonic acid,N,N-dimethylarginine,propionyl-L-carnitine,pyruvic acid,spermidine,taurine	13
Quantity of reactive oxygen species	3.27e-05	Increased	2.178	betaine,choline,GABA,L-arginine,L-carnitine,malonic acid,N,N-dimethylarginine,pyruvic acid,taurine	9
Quantity of lipid peroxide	8.68e-05	Increased	2	choline,L-arginine,L-carnitine,taurine	4
