# Supplementary material for: Proteomic and metabolomic insights into oxidative stress response activation in mouse embryos generated by in vitro fertilization
Source: Hum Reprod Open. 2025 Apr 28;2025(2):hoaf022. doi: 10.1093/hropen/hoaf022 (PMC12101870; doi:10.1093/hropen/hoaf022)
Supplement: hoaf022_Supplementary_Data [file hoaf022_supplementary_data.zip › Supplementary File S5 Metabolomics in IVF_20% vs FB.xlsx]

## Sheet: A. 75 metabolites IVF_20% vs FB
Compound ID	Description	Kegg ID	Kegg Name	HMDB ID	HMDB Name	Max Fold Change IVF_20% vs. FB	Anova (p) IVF_20% vs. FB	IVF20%_01	IVF20%_02	IVF20%_03	IVF20%_Mean	FB_01	FB_02	FB_03	FB_Mean
HMDB0012143	2-Amino-4-oxo-4-alpha-hydroxy-6-(erythro-1',2',3'-trihydroxypropyl)-5,6,7,8-tetrahydroxypterin	C05252	2-Amino-4-oxo-4-alpha-hydroxy-6-(erythro-1',2',3'-Tri-hydroxypropyl)-5,6,7,8-tetrahydroxypterin	HMDB0012143	2-Amino-4-oxo-4-alpha-hydroxy-6-(erythro-1',2',3'-trihydroxypropyl)-5,6,7,8-tetrahydroxypterin	43473.8	5.63e-08	5749.61	7920.27	7070.89	6913.59	0	0	0	0
HMDB0000479	3-Methylhistidine	C01152	N(pi)-Methyl-L-histidine	HMDB0000479	3-Methylhistidine	206.548	0.0101817	2737.15	61385.1	5204.83	23109	61.4796	146.543	127.624	111.882
HMDB0000630	Cytosine	C00380	Cytosine	HMDB0000630	Cytosine	5.62796	0.000287276	5735.88	6172.14	5721.23	5876.42	1058.03	783.783	1290.62	1044.15
HMDB0000283	D-Ribose	C00121	D-Ribose	HMDB0000283	D-Ribose	3.02127	0.0023487	1458.6	1759.32	2090.66	1769.52	736.261	493.671	527.133	585.688
HMDB0029362	(R)-1-O-b-D-glucopyranosyl-1,3-octanediol			HMDB0029362	(R)-1-O-b-D-glucopyranosyl-1,3-octanediol	2.37439	0.0116662	260759	200632	137713	199701	82565.9	90327.2	79425.6	84106.3
HMDB0001051	Glyceraldehyde	C02154	Glyceraldehyde	HMDB0001051	Glyceraldehyde	2.21125	0.009825	1.21903e+06	1.59478e+06	1.05448e+06	1.28943e+06	575170	708606	465590	583122
HMDB0000791	L-Octanoylcarnitine	C02838	L-Octanoylcarnitine	HMDB0000791	Octanoylcarnitine	2.13246	0.0132302	13925.2	16682.3	19756.8	16788.1	6569.48	6650.99	10397.5	7872.65
HMDB0035028	(x)-2-Heptanol glucoside			HMDB0035028	(x)-2-Heptanol glucoside	2.09151	0.000316795	72478.8	74596.6	73393.4	73489.6	30904.8	36439.5	38067.2	35137.2
HMDB0061634	3-hydroxyoctanoyl carnitine			HMDB0061634	3-hydroxyoctanoyl carnitine	2.06374	0.00928445	9566.85	12364.5	12930.2	11620.5	4503.37	5473.87	6915.21	5630.82
HMDB0000691	Malonic acid	C04025	alpha,omega-Dicarboxylic acid	HMDB0000691	Malonic acid	1.82063	0.0290357	5376.27	8734.37	5671.64	6594.09	3875.34	3939.15	3051.15	3621.88
HMDB0000172	L-Isoleucine	C00407	L-Isoleucine	HMDB0000172	L-Isoleucine	1.71038	9.28e-05	41674.7	45941.7	43272.1	43629.5	25403.3	26373.4	24749.1	25508.6
	Valeryl-L-carnitine					1.70554	0.0267	27946.4	32496.3	33826.7	31423.1	20176.2	21708.6	13387.5	18424.1
HMDB0000301	Urocanic acid	C00785	Urocanate	HMDB0000301	Urocanic acid	1.50179	0.039081	335047	327684	399654	354128	191486	292073	223854	235805
HMDB0039853	3,5,6-Trichloro-2-pyridinol			HMDB0039853	3,5,6-Trichloro-2-pyridinol	1.3812	0.0250109	560.087	564.974	475.328	533.463	436.823	384.077	337.793	386.231
HMDB0000687	L-Leucine	C00123	L-Leucine	HMDB0000687	L-Leucine	1.37829	0.00408384	61188.7	59547	69401.8	63379.2	46720.8	47576.1	43654.5	45983.8
HMDB0061637	3-hydroxyundecanoyl carnitine			HMDB0061637	3-hydroxyundecanoyl carnitine	1.3722	0.0298991	16728.1	14504.1	13659.3	14963.8	9708.15	12525.8	10480.9	10904.9
HMDB0000595	Hydrogen carbonate	C00288	HCO3-	HMDB0000595	Hydrogen carbonate	1.23722	0.00189904	16224.8	16034.7	17397.5	16552.3	13149.6	13762	13224.1	13378.6
HMDB0001308	5'-Phosphoribosyl-N-formylglycinamide	C04376	5'-Phosphoribosyl-N-formylglycinamide	HMDB0001308	5'-Phosphoribosyl-N-formylglycinamide	1.21697	0.0442034	7328.7	6472.26	6730.38	6843.78	6081.93	5775.63	5013.27	5623.61
HMDB0062323	1-(9Z-hexadecenoyl)-glycero-3-phosphate			HMDB0062323	1-(9Z-hexadecenoyl)-glycero-3-phosphate	1.20366	0.000899391	21729.5	20849.5	22350.8	21643.3	18170.8	17923	17849.6	17981.2
HMDB0001065	2-Hydroxyphenethylamine	C02735	Phenylethanolamine	HMDB0001065	2-Hydroxyphenethylamine	1.16189	0.0161728	13043.8	14453.5	14389.6	13962.3	11952.9	12388.8	11709	12016.9
HMDB0000159	L-Phenylalanine	C00079	L-Phenylalanine	HMDB0000159	L-Phenylalanine	1.16047	0.0346529	78116.8	89690	88194.9	85333.9	72964.9	75969.1	71668.5	73534.2
HMDB0240291	Meglumine			HMDB0240291	Meglumine	1.12943	0.0358474	117229	110634	120274	116046	97660.1	108487	102096	102747
HMDB0061712	Palmitoyl sphingomyelin			HMDB0010169	SM(d18:1/16:0)	-1.33903	0.0380261	275800	309595	250192	278529	323107	382447	413321	372958
HMDB0000195	Inosine	C00294	Inosine	HMDB0000195	Inosine	-1.50338	0.0364632	229916	249193	230583	236564	274294	380921	411724	355646
HMDB0030408	2-Amino-3,4-dihydroxypentanedioic acid			HMDB0030408	2-Amino-3,4-dihydroxypentanedioic acid	-1.59934	0.00502689	2826.07	3101.91	2919.61	2949.2	4275.12	5478.45	4396.78	4716.78
HMDB0011745	N-Acetyl-L-methionine	C02712	N-Acetylmethionine	HMDB0011745	N-Acetyl-L-methionine	-1.81946	0.0173938	347.099	549.017	366.174	420.763	829.865	791.807	675.011	765.561
HMDB0000191	L-Aspartic acid	C00049	L-Aspartate	HMDB0000191	L-Aspartic acid	-1.85381	0.00341637	16456.6	19036	17992.7	17828.4	28107	38227.3	32817.5	33050.6
HMDB0000883	L-Valine	C00183	L-Valine	HMDB0000883	L-Valine	-1.94496	0.0493091	2336.25	1099.14	2160.06	1865.15	3981.37	3030.43	3871.12	3627.64
HMDB0000095	Cytidine monophosphate	C00055	CMP	HMDB0000095	Cytidine monophosphate	-2.02899	0.0298612	3093.48	3876.51	2175.83	3048.61	4676.7	7447	6433.11	6185.61
HMDB0001406	Niacinamide	C00153	Nicotinamide	HMDB0001406	Niacinamide	-2.22751	0.00320136	26031.5	31128.9	39460.2	32206.9	71705	77355.9	66162.3	71741.1
HMDB0000299	Xanthosine	C01762	Xanthosine	HMDB0000299	Xanthosine	-2.32301	0.00563801	4239.37	5663.43	6936.3	5613.03	14389.4	13332.4	11395.7	13039.1
HMDB0002757	Cysteic acid	C00506	L-Cysteate	HMDB0002757	Cysteic acid	-2.67567	0.0204803	434.037	186.603	188.754	269.798	641.778	790.336	733.559	721.891
HMDB0002064	N-Acetylputrescine	C02714	N-Acetylputrescine	HMDB0002064	N-Acetylputrescine	-2.79403	0.028956	1883.98	1093.51	3072.95	2016.81	4207.65	6233.8	6463.67	5635.04
HMDB0000097	Choline					-2.84246	0.00263336	992007	1.22648e+06	1.10685e+06	1.10845e+06	2.47355e+06	2.96091e+06	4.01767e+06	3.15071e+06
HMDB0001548	D-Ribose 5-phosphate	C03736	alpha-D-Ribose 5-phosphate	HMDB0001548	D-Ribose 5-phosphate	-2.9126	0.00405366	6704.92	6995.31	4401.32	6033.85	14255.4	17990.4	20476.7	17574.2
HMDB0000094	Citric acid	C00158	Citrate	HMDB0000094	Citric acid	-3.32267	0.00343441	6541.61	5137.94	4075.32	5251.62	18336.5	13157.1	20854.7	17449.4
HMDB0001257	Spermidine	C00315	Spermidine	HMDB0001257	Spermidine	-3.57616	0.0460738	4563.54	5316.02	11465.9	7115.16	17816.3	15028.6	43489.9	25444.9
HMDB0001546	CDP	C00112	CDP	HMDB0001546	CDP	-3.78031	0.000421269	2840.1	2870.32	1968.25	2559.56	9630.88	9928.46	9468.42	9675.92
HMDB0000072	cis-Aconitic acid	C00417	cis-Aconitate	HMDB0000072	cis-Aconitic acid	-4.03315	0.000563721	16636.1	21156.5	15636.2	17809.6	74011.5	58308	83166.5	71828.7
HMDB0001109	Glucosamine-1P			HMDB0001109	Glucosamine-1P	-4.06261	0.0485782	6522.74	3390.62	2636.29	4183.21	8005.74	30112.3	12866.2	16994.8
HMDB0060522	UDP-N-acetyl-alpha-D-galactosamine			HMDB0060522	UDP-N-acetyl-alpha-D-galactosamine	-4.28984	0.00566894	6088.05	6820.88	3613.01	5507.31	16998.1	32134.6	21743.9	23625.5
HMDB0000290	Uridine diphosphate-N-acetylglucosamine	C00043	UDP-N-acetyl-alpha-D-glucosamine	HMDB0000290	Uridine diphosphate-N-acetylglucosamine	-4.41967	0.00268794	9043.58	10488.7	7160.76	8897.7	28162.3	54051.6	35760.8	39324.9
HMDB0001414	Putrescine	C00134	Putrescine	HMDB0001414	Putrescine	-4.5449	0.0107844	255.23	169.698	446.113	290.347	964.474	1870.44	1123.87	1319.6
	4-NITROPHENYL PENTAFLUOROBENZYL ETHER					-6.06276	2.26e-05	873.497	1049.57	922.909	948.658	5247.7	6396.15	5610.62	5751.49
HMDB0001325	N6,N6,N6-Trimethyl-L-lysine	C03793	N6,N6,N6-Trimethyl-L-lysine	HMDB0001325	N6,N6,N6-Trimethyl-L-lysine	-6.37312	0.000118838	5579.17	6576.62	5775.88	5977.22	34140.5	47105.2	33034.9	38093.6
HMDB0062496	Malonyl-Carnitin			HMDB0002095	Malonylcarnitine	-6.74306	0.0427615	19395.2	12209	224462	85355.3	425320	527264	774084	575556
HMDB0000679	Homocitrulline	C02427	L-Homocitrulline	HMDB0000679	Homocitrulline	-7.99012	0.0395022	34413.2	15587.7	1949.81	17316.9	131060	168759	115273	138364
HMDB0012271	O-Ureidohomoserine			HMDB0012271	O-Ureidohomoserine	-9.16742	1.28e-05	1886.65	2153.53	1742.47	1927.55	15990.3	19556.3	17465.4	17670.7
	Cystamine					-9.56842	6.86e-05	602.325	561.803	478.811	547.646	4391.24	6420.03	4909.07	5240.11
HMDB0000965	Hypotaurine	C00519	Hypotaurine	HMDB0000965	Hypotaurine	-9.85527	0.00610207	1112.42	447.956	2154.62	1238.33	9943.66	13789.4	12879.2	12204.1
HMDB0001545	Pyridoxal	C00250	Pyridoxal	HMDB0001545	Pyridoxal	-10.754	1.57e-06	1329.79	1155.21	1298.44	1261.15	12762.7	13715.8	14208.7	13562.4
HMDB0000062	L-Carnitine	C00318	L-Carnitine	HMDB0000062	L-Carnitine	-10.8563	0.016995	9234.86	6381.9	60412.8	25343.2	196626	242547	386228	275133
HMDB0000161	L-Alanine	C00041	L-Alanine	HMDB0000161	L-Alanine	-18.7494	8.64e-06	901.892	1101.1	870.92	957.972	16092.5	20453.3	17338.5	17961.4
HMDB0000788	Orotidine	C01103	Orotidine 5'-phosphate	HMDB0000788	Orotidine	-19.6056	0.000274683	141.063	299.052	175.36	205.158	3295.09	4886.99	3884.68	4022.25
HMDB0000064	Creatine	C00300	Creatine	HMDB0000064	Creatine	-19.7149	4.12e-06	75829.8	88171.2	97886.5	87295.8	1.61908e+06	1.87071e+06	1.67331e+06	1.72103e+06
HMDB0250523	Creatine ethyl ester					-20.4386	0.00387369	88.6751	173.288	34.5289	98.8306	1936.88	2875.35	1247.64	2019.96
HMDB0094649	2-Aminoheptanoate			HMDB0094649	2-Aminoheptanoate	-30.6039	0.00010268	4027.73	6689.68	7054.14	5923.85	144284	227414	172180	181293
HMDB0000112	gamma-Aminobutyric acid	C00334	4-Aminobutanoate	HMDB0000112	gamma-Aminobutyric acid	-32.6601	0.000718369	391.017	224.533	631.557	415.702	9459.2	20017.6	11253.8	13576.9
HMDB0000043	Betaine	C00719	Betaine	HMDB0000043	Betaine	-35.8954	9.68e-05	156284	82886.4	160519	133230	4.224e+06	5.5527e+06	4.57031e+06	4.78234e+06
HMDB0000688	Isovalerylcarnitine			HMDB0000688	Isovalerylcarnitine	-35.9911	3.32e-06	8738.09	7314.31	10100.7	8717.69	297824	330609	312844	313759
HMDB0002013	Butyrylcarnitine	C02862	O-Butanoylcarnitine	HMDB0002013	Butyrylcarnitine	-39.066	2.27e-06	2443.01	2422.38	3123.61	2663	104645	110301	97151.6	104033
HMDB0000251	Taurine	C00245	Taurine	HMDB0000251	Taurine	-41.0042	0.0196105	398.776	20.7221	1293.76	571.084	19480.5	28429.1	22341	23416.8
HMDB0062574	N(tele)-methylhistaminium			HMDB0062574	N(tele)-methylhistaminium	-49.644	0.000209236	45.3263	38.6594	60.3036	48.0964	1881.41	3741.11	1540.59	2387.7
HMDB0062555	hydroxyisovaleroyl carnitine			HMDB0062555	hydroxyisovaleroyl carnitine	-59.1333	2.76e-06	1382.38	1703.52	1919.77	1668.56	90839.7	106617	98545.1	98667.2
HMDB0000824	Propionylcarnitine	C03017	O-Propanoylcarnitine	HMDB0000824	Propionylcarnitine	-79.307	5.15e-07	972.627	844.345	980.188	932.387	72387.1	81990.8	67456.4	73944.8
HMDB0000099	L-Cystathionine	C02291	L-Cystathionine	HMDB0000099	L-Cystathionine	-96.3364	1.37e-05	1157.69	1670.74	1209.07	1345.83	101585	161944	125429	129653
LMFA07070072	Hydroxyhexanoycarnitine					-129.26	8.84e-05	185.266	79.8658	214.732	159.955	20469.4	20240.5	21317.2	20675.7
HMDB0000210	Pantothenic acid	C00864	Pantothenate	HMDB0000210	Pantothenic acid	-165.999	7.92e-07	949.078	965.491	1078.46	997.677	145247	195182	156413	165614
HMDB0000201	L-Acetylcarnitine	C02571	O-Acetylcarnitine	HMDB0000201	L-Acetylcarnitine	-177.234	5.62e-06	14606	20998.3	25086.5	20230.3	3.40577e+06	3.78223e+06	3.56845e+06	3.58548e+06
HMDB0062735	(R)-3-hydroxybutyrylcarnitine			HMDB0062735	(R)-3-hydroxybutyrylcarnitine	-180.969	8.14e-07	414.852	310.58	420.82	382.084	67258	69547.8	70629.9	69145.2
HMDB0062295	15(R)-hydroperoxy-EPE			HMDB0062295	15(R)-hydroperoxy-EPE	-1249	1.97e-05	2110.99	1141.96	840.742	1364.56	2.19462e+06	1.34419e+06	1.57422e+06	1.70434e+06
HMDB0038947	(S)-3-Methylthiohexyl hexanoate			HMDB0038947	(S)-3-Methylthiohexyl hexanoate	-1393.57	1.35e-05	23.1501	53.6297	45.9157	40.8985	46140.8	69006.3	55837.6	56994.9
HMDB0013222	Beta-Guanidinopropionic acid	C03065	3-Guanidinopropanoate	HMDB0013222	Beta-Guanidinopropionic acid	-2384.53	5.06e-05	30.7	99.1252	111.794	80.5397	156816	233646	185686	192049
HMDB0000052	Argininosuccinic acid	C03406	N-(L-Arginino)succinate	HMDB0000052	Argininosuccinic acid	-26614.3	6.84e-05	1.0124	1.97177	8.05876	3.68098	61675.1	138375	93850.1	97966.8
4741	Lys-His-OH					-249430	8.8e-11	0	0	0	0	48800	45292.4	46151	46747.8
Metabolite Confidence/Annotations							Level 1 and Level 2= Green Color
*Putative annotations - Level 2 (L2) - annotations supported by precursor mass and MS/MS data							Level 3a = Orange Color
*Tentative annotations - Level 3a/b (L3a or L3b) - annotations supported by precursor mass and possibly non-diagnostic MS2
*Level 3a annotated lipids support a single leading candidate or sum composition
*Level 3b have multiple candidates that cannot be proritized
It is suggested to focus your analysis primarily on Level 1, 2 and Level 3a; these are the most confident annotations
Metabolite Identification Confidence Levels	Level Description	MS analysis*	Other/Orthogonal Information◊	MS/MS analysist	Reference Standardsn
Level 5	Unique Feature	X
Level 4	Molecular Formula	X	X
Level 3	Tentative Structure	X	X
Level 2	Putative Identification	X	X	X
Level 1	Validated Identification	X	X	X	X
* MS analysis allows for mass measurement accurate to within ≤ 5-20 ppm, based on instrument.
◊ Other/Orthogonal information can include: isotope abundance distribution, charge state and adduct ion determination, retention time, fragmentation data (MS/MS), collision cross section.
t Fragmentation data has generated for metabolite compound via MS/MS.
n The compound’s identity has been validated against a commercially available or synthesized reference standard.
Addtl. Notes
Please be mindful of very large (or infinity) fold change values. Some features or species were detected with low abundance/variable detection for certain sample groups yet have high/stable abundance for other sample groups. When this is the case, we did not filter out these species since these pairwise comparisons are appropriate. In general, the metabolomics community ensures that measurements …
References and Links
Schrimpe-Rutledge AC, Codreanu SG, Sherrod SD, McLean JA, Untargeted Metabolomics Strategies – Challenges and Emerging Directions, Journal of the American Society for Mass Spectrometry 2016, 27:1897. DOI: 10.1007/s13361-016-1469-y
https://pubmed.ncbi.nlm.nih.gov/27624161/

## Sheet: B. Enriched metabolite sets
Metabolite Set	total	expected	hits	Enrichment ratio	Raw p	Holm p	FDR
Valine, leucine and isoleucine biosynthesis	8	0.187	3	16.0428	0.000608	0.048	0.0162
Taurine and hypotaurine metabolism	8	0.187	3	16.0428	0.000608	0.048	0.0162
Alanine, aspartate and glutamate metabolism	28	0.655	5	7.63359	0.000351	0.0281	0.0162
Arginine and proline metabolism	36	0.842	5	5.93824	0.00117	0.0904	0.0235

## Sheet: C. IPA Bio functions
© 2000-2024 QIAGEN. All rights reserved.
Diseases or Functions Annotation	p-value	Predicted Activation State	Activation z-score	Molecules	# Molecules
Synthesis of reactive oxygen species	0.00726	Increased	2.54	acetyl-L-carnitine,bicarbonate,choline,citric acid,creatine,L-carnitine,malonic acid,niacinamide,propionyl-L-carnitine,spermidine,taurine	11
Generation of reactive oxygen species	0.00743	Increased	2.082	choline,citric acid,creatine,L-carnitine,malonic acid,niacinamide,taurine	7
Peroxidation of lipid	0.00147	Increased	2	acetyl-L-carnitine,creatine,GABA,L-carnitine,L-phenylalanine,ribose,taurine	7
Formation of reactive oxygen species	0.0405	Increased	2	choline,creatine,L-carnitine,taurine	4
