# Supplementary material for: Proteomic and metabolomic insights into oxidative stress response activation in mouse embryos generated by in vitro fertilization
Source: Hum Reprod Open. 2025 Apr 28;2025(2):hoaf022. doi: 10.1093/hropen/hoaf022 (PMC12101870; doi:10.1093/hropen/hoaf022)
Supplement: hoaf022_Supplementary_Data [file hoaf022_supplementary_data.zip › Supplementary File S6 Metabolomics in IVF_20% vs. IVF_5%.xlsx]

## Sheet: A.51 metabolite IVF20% vs IVF5%
Compound ID	Description	Kegg ID	Kegg Name	HMDB ID	HMDB Name	Max Fold Change IVF_20% vs. IVF_5%	Anova (p) IVF_20% vs. IVF_5%	q Value IVF_20% vs. IVF_5%	IVF20%_01	IVF20%_02	IVF20%_03	IVF5%_01	IVF5%_02	IVF5%_03
17663	Amiprilose					1.81664	0.00971189	0.665098	13040.2	13131.3	10791.4	6593.07	8209.38	5544.39
20538	L-Thiocitrulline					-5.43903	0.0427442	0.82717	367.161	662.033	71.5405	1570.31	1716.3	2700.31
HMDB0000072	cis-Aconitic acid	C00417	cis-Aconitate	HMDB0000072	cis-Aconitic acid	-2.69931	0.000513352	0.198593	16636.1	21156.5	15636.2	51160.4	45950.6	47109.8
HMDB0000094	Citric acid	C00158	Citrate	HMDB0000094	Citric acid	-1.94041	0.00814096	0.520808	6541.61	5137.94	4075.32	10762.3	9899.74	9908.89
HMDB0000097	Choline					1.64158	0.00458262	0.440848	992007	1.22648e+06	1.10685e+06	675378	746171	604138
HMDB0000123	Glycine	C00037	Glycine	HMDB0000123	Glycine	1.2343	0.0184859	0.613012	275.836	261.391	265.394	199.703	239.128	211.433
HMDB0000148	L-Glutamic acid	C00025	L-Glutamate	HMDB0000148	L-Glutamic acid	-1.22941	0.0374231	0.885483	133121	157195	160618	184438	195681	174263
HMDB0000158	L-Tyrosine	C00082	L-Tyrosine	HMDB0000158	L-Tyrosine	-1.55327	0.0442332	0.827563	508.551	549.399	789.911	851.558	1104.85	913.809
HMDB0000159	L-Phenylalanine	C00079	L-Phenylalanine	HMDB0000159	L-Phenylalanine	-1.32099	0.00990026	0.562807	5074.8	5879.63	5409.47	7796.46	7075.88	6744.25
HMDB0000161	L-Alanine	C00041	L-Alanine	HMDB0000161	L-Alanine	-1.42551	0.0159782	0.587077	901.892	1101.1	870.92	1371.49	1482.45	1242.86
HMDB0000167	L-Threonine	C00188	L-Threonine	HMDB0000167	L-Threonine	-1.27746	0.0460755	0.927723	2123.72	2627.63	2628.23	3122.92	3421.65	2882.55
HMDB0000172	L-Isoleucine	C00407	L-Isoleucine	HMDB0000172	L-Isoleucine	-1.4981	0.00109721	0.281174	41674.7	45941.7	43272.1	63404.3	62216.4	70462.9
HMDB0000211	myo-Inositol	C00137	myo-Inositol	HMDB0000211	myo-Inositol	1.83986	0.00829672	0.520808	3078.65	3626.75	4464.89	2066.28	2210.73	1794.27
HMDB0000212	N-Acetylgalactosamine	C01074	N-Acetylgalactosamine	HMDB0000212	N-Acetylgalactosamine	1.75517	0.000372997	0.193064	4987.47	5406.27	5824.16	3105.53	2945.65	3188.88
HMDB0000290	Uridine diphosphate-N-acetylglucosamine	C00043	UDP-N-acetyl-alpha-D-glucosamine	HMDB0000290	Uridine diphosphate-N-acetylglucosamine	-2.00999	0.0175372	0.59817	9043.58	10488.7	7160.76	13485.2	18646.4	21521.4
HMDB0000296	Uridine	C00299	Uridine	HMDB0000296	Uridine	-2.5489	0.0135458	0.575823	12512.3	12716.4	11533.5	21012.8	43406.2	29284.1
HMDB0000517	L-Arginine	C00062	L-Arginine	HMDB0000517	L-Arginine	-2.21313	0.0011989	0.281174	148467	190895	183327	406040	408403	342333
HMDB0000641	L-Glutamine	C00064	L-Glutamine	HMDB0000641	L-Glutamine	-1.48746	0.0486892	0.927723	408979	488652	415773	660975	783238	509424
HMDB0000687	L-Leucine	C00123	L-Leucine	HMDB0000687	L-Leucine	-1.2889	0.0170384	0.736814	61188.7	59547	69401.8	86837.5	83340.9	74889.9
HMDB0000696	L-Methionine	C00073	L-Methionine	HMDB0000696	L-Methionine	-1.38862	0.01969	0.751659	11168.4	13932.4	12559.8	19288.6	17314.2	15693.5
HMDB0000767	Pseudouridine	C02067	Pseudouridine	HMDB0000767	Pseudouridine	-1.90244	0.00805484	0.520808	2871.26	4200.45	3334.12	7503.99	6462.59	5829.89
HMDB0000788	Orotidine	C01103	Orotidine 5'-phosphate	HMDB0000788	Orotidine	-3.49251	0.00441264	0.467519	141.063	299.052	175.36	752.864	702.927	693.765
HMDB0000893	Suberic acid	C08278	Suberic acid	HMDB0000893	Suberic acid	1.37786	0.0311233	0.7431	3493.19	4268.09	3869.81	2419.61	2822.82	3198.99
HMDB0001065	2-Hydroxyphenethylamine	C02735	Phenylethanolamine	HMDB0001065	2-Hydroxyphenethylamine	-1.27276	0.016176	0.736814	13043.8	14453.5	14389.6	19070	18124.1	16118
HMDB0001325	N6,N6,N6-Trimethyl-L-lysine	C03793	N6,N6,N6-Trimethyl-L-lysine	HMDB0001325	N6,N6,N6-Trimethyl-L-lysine	-2.03874	0.00128395	0.281174	5579.17	6576.62	5775.88	12341.1	13607	10609.9
HMDB0001343	Mevalonic acid-5P	C01107	(R)-5-Phosphomevalonate	HMDB0001343	Mevalonic acid-5P	-2.81669	0.00898546	0.523261	1920.48	3264.46	3472.9	7457.21	10093.7	6835.43
HMDB0001406	Niacinamide	C00153	Nicotinamide	HMDB0001406	Niacinamide	-1.97086	0.0344683	0.877493	26031.5	31128.9	39460.2	48262.4	56290.1	85873
HMDB0001504	Aminoparathion	C06605	Aminoparathion	HMDB0001504	Aminoparathion	-2.41212	0.0145168	0.575823	25606.2	26951.8	23230	41585.8	82987.6	58236.2
HMDB0001548	D-Ribose 5-phosphate	C03736	alpha-D-Ribose 5-phosphate	HMDB0001548	D-Ribose 5-phosphate	-2.01053	0.0248614	0.686413	6704.92	6995.31	4401.32	12589.3	9221.35	14583
HMDB0005015	Gabapentin			HMDB0005015	Gabapentin	2.47792	0.0214399	0.758255	43972	45237.7	81742.6	17468.4	25829.5	25692.4
HMDB0011745	N-Acetyl-L-methionine	C02712	N-Acetylmethionine	HMDB0011745	N-Acetyl-L-methionine	-1.81968	0.0173959	0.59817	347.099	549.017	366.174	863.825	722.718	710.419
HMDB0012143	2-Amino-4-oxo-4-alpha-hydroxy-6-(erythro-1',2',3'-trihydroxypropyl)-5,6,7,8-tetrahydroxypterin	C05252	2-Amino-4-oxo-4-alpha-hydroxy-6-(erythro-1',2',3'-Tri-hydroxypropyl)-5,6,7,8-tetrahydroxypterin	HMDB0012143	2-Amino-4-oxo-4-alpha-hydroxy-6-(erythro-1',2',3'-trihydroxypropyl)-5,6,7,8-tetrahydroxypterin	-2.90411	0.00257794	0.467519	5749.61	7920.27	7070.89	22509.1	22395.4	15329
HMDB0012271	O-Ureidohomoserine			HMDB0012271	O-Ureidohomoserine	-1.32562	0.0225607	0.686413	1886.65	2153.53	1742.47	2652.81	2697.85	2314.95
HMDB0013222	Beta-Guanidinopropionic acid	C03065	3-Guanidinopropanoate	HMDB0013222	Beta-Guanidinopropionic acid	-4.99559	0.0484087	0.927723	30.7	99.1252	111.794	204.428	734.271	268.331
HMDB0029445	L-Agaridoxin			HMDB0029445	L-Agaridoxin	1.70709	0.0235088	0.764035	131468	96164.5	122503	84898.3	62861.2	57346.5
HMDB0031203	N-Heptanoylsolamine			HMDB0031203	N-Heptanoylsolamine	19.5297	0.0158556	0.736814	7377.69	59562.7	11874.8	1180.63	1280.76	1574.27
HMDB0037115	(Â±)-2-Hydroxy-4-(methylthio)butanoic acid			HMDB0037115	(Â±)-2-Hydroxy-4-(methylthio)butanoic acid	-1.40505	0.026471	0.816131	1298.35	1710.87	1492.79	2356.26	2047.32	1921.96
HMDB0038850	Cycasin	C01418	Cycasin	HMDB0038850	Cycasin	1.23265	0.0087252	0.520808	3050.17	2720.81	2905.1	2466.14	2235.27	2337.15
HMDB0038947	(S)-3-Methylthiohexyl hexanoate			HMDB0038947	(S)-3-Methylthiohexyl hexanoate	-7.59109	0.0142055	0.736814	23.1501	53.6297	45.9157	165.191	568.725	197.477
HMDB0039853	3,5,6-Trichloro-2-pyridinol			HMDB0039853	3,5,6-Trichloro-2-pyridinol	1.78356	0.0273564	0.701801	560.087	564.974	475.328	388.796	216.81	291.695
HMDB0060522	UDP-N-acetyl-alpha-D-galactosamine			HMDB0060522	UDP-N-acetyl-alpha-D-galactosamine	-2.10866	0.031464	0.850236	6088.05	6820.88	3613.01	8786.61	12840.3	13212.4
HMDB0060617	Penicilloic acid			HMDB0060617	Penicilloic acid	-1.46298	0.0467686	0.927723	13234.9	18885.8	14822.1	26581.8	19816.1	22278.6
HMDB0060675	Carbamazepine iminoquinone	C16605	2H-Dibenz[b,f]azepin-2-one	HMDB0060675	Carbamazepine iminoquinone	-158.828	0.00688222	0.55057	18.4423	0	9.70792	1004.54	1570.93	1895.56
HMDB0061712	Palmitoyl sphingomyelin			HMDB0010169	SM(d18:1/16:0)	-1.54634	0.00995573	0.665098	275800	309595	250192	425558	380035	486506
HMDB0135313	(3-phenylpropoxy)sulfonic acid					-1.44637	0.0245459	0.686413	550.293	639.605	459.978	834.744	831.2	720.392
HMDB0250523	Creatine ethyl ester					-5.79722	0.0186884	0.736814	88.6751	173.288	34.5289	410.514	534.866	773.45
LMFA01090062	3,4-dichloro-tridecanoic acid					-1.79323	0.0284806	0.816131	2565.5	1534.58	2438.73	3358.94	4317.32	4049.31
LMGP01011235	PC(6:2(2E,4E)/6:2(2E,4E))					-1.4124	0.0336739	0.877493	239.427	244.758	234.042	287.885	408.87	317.668
	4-NITROPHENYL PENTAFLUOROBENZYL ETHER					-2.5891	0.00180902	0.392656	873.497	1049.57	922.909	2720.95	1924.21	2723.36
	Metazachlor					-1.96528	0.00644366	0.491845	712.873	997.907	877.141	1978.38	1480.79	1626.81
	4-BROMOPHENYLBORIC ACID					1.2594	0.0127728	0.575823	967.147	884.776	1009.92	702.97	792.191	777.225

## Sheet: B. Enriched Metabolite Set
Metabolite Set	total	expected	hits	Enrichment ratio	Raw p	Holm p	FDR
Phenylalanine, tyrosine and tryptophan biosynthesis	4	0.0547	2	36.5631	0.00105	0.083	0.0147
Valine, leucine and isoleucine biosynthesis	8	0.109	3	27.5229	0.000118	0.00969	0.00331
D-Glutamine and D-glutamate metabolism	6	0.082	2	24.3902	0.00258	0.202	0.0271
Nitrogen metabolism	6	0.082	2	24.3902	0.00258	0.202	0.0271
Aminoacyl-tRNA biosynthesis	48	0.656	11	16.7683	2.34e-12	1.97e-10	1.97e-10
Arginine biosynthesis	14	0.191	3	15.7068	0.000729	0.0583	0.0122
Phenylalanine metabolism	10	0.137	2	14.5985	0.0075	0.57	0.07
Glyoxylate and dicarboxylate metabolism	32	0.438	5	11.4155	4.57e-05	0.00379	0.00192
Alanine, aspartate and glutamate metabolism	28	0.383	4	10.4439	0.000428	0.0347	0.00899
Citrate cycle (TCA cycle)	20	0.273	2	7.32601	0.0292	1	0.223
Pyrimidine metabolism	39	0.533	3	5.62852	0.0147	1	0.123

## Sheet: C. IPA Bio functions
© 2000-2024 QIAGEN. All rights reserved.
Diseases or Functions Annotation	p-value	Predicted Activation State	Activation z-score	Molecules	# Molecules
Uptake of amino acids	1.34e-07	Increased	2.09	choline,glycine,guanidinopropionic acid,L-alanine,L-arginine,L-glutamic acid,L-methionine,L-phenylalanine,L-threonine,L-tyrosine	10
Transport of D-glucose	0.00273	Increased	2	L-methionine,L-phenylalanine,L-threonine,L-tyrosine	4
